# Supplementary material for: Genotyping-by-sequencing targets genic regions and improves resolution of genome-wide association studies in autotetraploid potato
Source: Theor Appl Genet. 2024 Jul 9;137(8):180. doi: 10.1007/s00122-024-04651-8 (PMC11233353; doi:10.1007/s00122-024-04651-8)
Supplement: Supplementary file 7 — Supplementary Table S1 List of all tetraploid potato genotypes included in the study (XLSX 15 KB) [file 122_2024_4651_MOESM7_ESM.xlsx]

## Sheet: TableS1_clone_list
Table S1: List of all tetraploid potato genotypes included in the study.
Name
00C133-020
01C 071-002
02C 053-016
02M 012-001
03M 016-002
03M 034-002
04C 055-004
04C 126-005
04M 034-013
05M 002-001
05M 004-003
05M 004-008
05M 012-004
06C 127-002
12288 AF 23
12601AB1
12636 A 2
15119 AC 5
1512C(16)
15144 A 3
1563C(14)
2070(54)
2182EF(7)
2424A(5)
3053-18
3681AD(1)
5008AB(6)
8204 A 4
Adirondack
Adora
Adretta
Agria
Ailsa
Ajiba
Alava
Almera
Alpha
Alwara
Amadra
Amorosa
Amour
Anna
Annabelle
Anya
AOTX. 3564 1Y/Y
Argos
Arielle
Arkula
Armada
Arnova
Arran Banner
Arran Consul
Arran Peak
Arran Pilot
Arran Victory
Atlantic
Ausonia
Avalanche
Azul
Baillie
Balmoral
Bambino
Barna
Belle de Fontenay
BENOL
BF 15
Bintje
BIONICA ex SASA
Birchbark
Blue Danube
Bonnie
Bounty
British Queen
Brodick
Brodie
Buchan
Burren
Cabaret
Caesar
Cara
Carlingford
Carlita
Carola
Casablanca
Celine
Challenger
Charlotte
Chicago
Chieftain
Chopin
Claret
Cleopatra
Corine
Cosmos
COTX 04015 3AW/Y
Courage
Courlan
Craigs Royal
Craigs Snow-White
Cramond
Crisps for All
Cromwell
D22/1
D23/3
D47-11
D49/1
Daisy
Dark Red Norland
Darwina
Defender
Desiree
Ditta
Diva
Doon Pearl
Dr. McIntosh
DRAGA
Duke of York
Dunbar Standard
Dundrod
Eclipse
Eden
Edzell Blue
Elisabeth
Emperor
Eos
Epicure
Erntestolz
Escort
Esmeralda
Estima
Europa
Eve Balfour
Excalibur
Exquisa
Festival
Fianna
Fiftyfold
Fontane
Fortyfold
Frontier Russet
G.8107(1)
G.8866(1)
G.8866(11)
G.8867Y%12
G.8883(9)
G.8884(2)
Galactica
Gemson
GL.76B/102
GL.76B/94
GL.77M/106
GL.78/166
GL.78/53
GL.78/97
GL.79/42
GL.79/45
GL.81 NT 25
GLADIATOR
Glamis
Golden Millennium
Golden Nugget
Golden Wonder
Goldstar
Granola
H1H3 (101)
H1H3 (136)
H1H3 (3)
H1H3 (89)
Harborough Harvest
Harlequin
Herald
Hermes
Highland Bur. Red
Home Guard
Horizon
Hunter
Innovator
International Kidney
Isle of Jura
Jaerla
Jamila
Jaqueline
Juliette
Karlena
Kennebec
Kerr's Pink
Kestrel
Kifli
King Edward
Kingston
Kufri Chandramukhi
Kufri Jyoti
Kuroda
Lady Balfour
Lady Christl
Lady Claire
Lady Jo
Lady Rosetta
Lanorma
LIBERTAS
Linda
Linton
Linzer Delikatess
Lionheart
Madeleine
Madingley
Majestic
Marabel
Maranca
Marfona
Maria
Marilyn
Maris Anchor
Maris Bard
Maris Page
Maris Peer
Maris Piper
Markies
Maxine
Megara
Melody
Midas
Milva
Mimi
Minea
MIRA
Moira
Mondial
Montrose
Morag
Morene
Mozart
Mustang
Myatt's Ashleaf
Nadine
Navan
NDTX 4271 5-R
Nicola
Novella
Olympus
Opera
Orchestra
Oriana
Othello
Paladin
Panda
Paramount
Patrones
Pentland Ace
Pentland Beauty
Pentland Crown
Pentland Dell
Pentland Ivory
Pentland Javelin
Pentland Marble
Pentland Squire
Pepo (1978)
Pepo (1993)
Picasso
Pimpernel
Pioneer
Pixie
Premiere
Producent
Provost
R.P.LUSTRE
Ranger Russet
RATTE
Record
Red Pontiac
Remarka
Rembrandt
Rio Rojo
Riviera
Robijn
Rocket
Rode Star
Romano
Romeo
Rooster
Royal
Royal Kidney
Rubesse
Rudolph
Russet Burbank
Russet Norkotah
Safari
Santana
Sante
Saphire
Sarpo Mira
Sarpo Shona
Sassy
Saturna
Sava
Saxon
Scarborough
Sefton Wonder
Serafina
Setanta
Sharpe's Express
Shelagh
Shelford
Shepody
SHET. BLACK sasa08
Shula
Sierra Gold
Siffra
Slaney
Sofia
Spey
Spunta
Stamina
Stemster
Stirling
Stormont Enterprise
Superior
Sylvana
Tay
Timate
Toluca
Toolangi Delight
Torridon
Ulster Prince
Ulster Sceptre
Umatilla Russet
Vales Emerald
Vales Everest
Vales Russet
Vales Sovereign
Valor
Van Gogh
Vantage
Verdi
Victoria
Vivaldi
Wilja
Winston
XD2-21
YUKON GOLD
Zorba
