# Supplementary material for: Genotyping-by-sequencing targets genic regions and improves resolution of genome-wide association studies in autotetraploid potato
Source: Theor Appl Genet. 2024 Jul 9;137(8):180. doi: 10.1007/s00122-024-04651-8 (PMC11233353; doi:10.1007/s00122-024-04651-8)
Supplement: Supplementary file 8 — Supplementary Table S2 Details of traits phenotyped in each environment (XLSX 12 KB) [file 122_2024_4651_MOESM8_ESM.xlsx]

## Sheet: TableS
Table S2: Details of traits phenotyped in each environment.
Trait	2012		2013		NoE
	Cambridge	York	Cambridge	York
After cooking blackening	1	1	1	1	4
Average tuber weight	1	1	0	1	3
Black dot	1	1	1	1	4
Black scurf	0	0	1	1	2
Tuber skin brightness	1	1	1	1	4
Common scab	0	1	1	1	3
Tuber dry matter	1	1	1	1	4
Eye depth	1	1	1	1	4
Tuber flesh colour	1	1	1	1	4
Height breadth ratio	1	1	0	1	3
Tuber shape	1	1	1	1	4
Tuber sprouting	1	1	0	0	2
Tubers per stem	1	1	0	0	2
Total tubers per plant	1	1	0	1	3
Tuber uniformity	1	1	0	1	3
Tuber yield	1	1	0	1	3
NoE: Number of environments per trait; 1, trait phenotyped; 0, trait not phenotyped
