# Supplementary material for: Genotyping-by-sequencing targets genic regions and improves resolution of genome-wide association studies in autotetraploid potato
Source: Theor Appl Genet. 2024 Jul 9;137(8):180. doi: 10.1007/s00122-024-04651-8 (PMC11233353; doi:10.1007/s00122-024-04651-8)
Supplement: Supplementary file 9 — Supplementary Table S3 List of barcodes employed to construct 24-plex GBS libraries (XLSX 10 KB) [file 122_2024_4651_MOESM9_ESM.xlsx]

## Sheet: Table.GBS.Barcode.IDs
Table S3: List of barcodes employed to construct 24-plex GBS libraries.
Barcodes
ACGG
TGCT
CATA
CGAG
CTGCA
ACCTG
TCACG
ATCGA
GTTCCA
TTGACA
GACTCT
GCTGAA
GGTAGCA
CAGTGCA
TTATGCA
AGACTCG
AAGGCAAT
TGCAAGAA
CCACACTG
AATACAGG
GAAGCGCCT
TCGTTATTA
CTCCGCCGA
TGTATTACT
