# Supplementary material for: Genotyping-by-sequencing targets genic regions and improves resolution of genome-wide association studies in autotetraploid potato
Source: Theor Appl Genet. 2024 Jul 9;137(8):180. doi: 10.1007/s00122-024-04651-8 (PMC11233353; doi:10.1007/s00122-024-04651-8)
Supplement: Supplementary file 10 — Supplementary Table S4 List of genotypes included in construction of GBS libraries (XLSX 22 KB) [file 122_2024_4651_MOESM10_ESM.xlsx]

## Sheet: BC_TSB_Final_GBS_Lib_02
ACGG	Arran_Pilot_TSB_Final_GBS_Lib_02
TGCT	DM_TSB_Final_GBS_Lib_02
CATA	Desiree_TSB_Final_GBS_Lib_02
CGAG	Ausonia_TSB_Final_GBS_Lib_02
CTGCA	Avalanche_TSB_Final_GBS_Lib_02
ACCTG	Azul_TSB_Final_GBS_Lib_02
TCACG	Baillie_TSB_Final_GBS_Lib_02
ATCGA	Balmoral_TSB_Final_GBS_Lib_02
GTTCCA	Bambino_TSB_Final_GBS_Lib_02
TTGACA	Belle_de_Fontenay_TSB_Final_GBS_Lib_02
GACTCT	BENOL_TSB_Final_GBS_Lib_02
GCTGAA	BF_15_TSB_Final_GBS_Lib_02
GGTAGCA	Bintje_TSB_Final_GBS_Lib_02
CAGTGCA	BIONICA_ex_SASA_TSB_Final_GBS_Lib_02
TTATGCA	Birchbark_TSB_Final_GBS_Lib_02
AGACTCG	Blue_Danube_TSB_Final_GBS_Lib_02
AAGGCAAT	Blush_TSB_Final_GBS_Lib_02
TGCAAGAA	Bonnie_TSB_Final_GBS_Lib_02
CCACACTG	Bounty_TSB_Final_GBS_Lib_02
AATACAGG	Brodick_TSB_Final_GBS_Lib_02
GAAGCGCCT	Brodie_TSB_Final_GBS_Lib_02
TCGTTATTA	Buchan_TSB_Final_GBS_Lib_02
CTCCGCCGA	Burren_TSB_Final_GBS_Lib_02
TGTATTACT	Cabaret_TSB_Final_GBS_Lib_02

## Sheet: BC_TSB_Final_GBS_Lib_01
ACGG	DM_TSB_Final_GBS_Lib_01
TGCT	Desiree_TSB_Final_GBS_Lib_01
CATA	Adretta_TSB_Final_GBS_Lib_01
CGAG	Agria_TSB_Final_GBS_Lib_01
CTGCA	Ailsa_TSB_Final_GBS_Lib_01
ACCTG	Ajiba_TSB_Final_GBS_Lib_01
TCACG	Alava_TSB_Final_GBS_Lib_01
ATCGA	Almera_TSB_Final_GBS_Lib_01
GTTCCA	Alpha_TSB_Final_GBS_Lib_01
TTGACA	Alwara_TSB_Final_GBS_Lib_01
GACTCT	Amadra_TSB_Final_GBS_Lib_01
GCTGAA	Amorosa_TSB_Final_GBS_Lib_01
GGTAGCA	Amour_TSB_Final_GBS_Lib_01
CAGTGCA	Anna_TSB_Final_GBS_Lib_01
TTATGCA	Annabelle_TSB_Final_GBS_Lib_01
AGACTCG	Anya_TSB_Final_GBS_Lib_01
AAGGCAAT	Argos_TSB_Final_GBS_Lib_01
TGCAAGAA	Arielle_TSB_Final_GBS_Lib_01
CCACACTG	Arkula_TSB_Final_GBS_Lib_01
AATACAGG	Armada_TSB_Final_GBS_Lib_01
GAAGCGCCT	Arnova_TSB_Final_GBS_Lib_01
TCGTTATTA	Arran_Banner_TSB_Final_GBS_Lib_01
CTCCGCCGA	Arran_Consul_TSB_Final_GBS_Lib_01
TGTATTACT	Arran_Peak_TSB_Final_GBS_Lib_01

## Sheet: GBS.samples
Table S4: Sample composition for each of the sixteen 24-plex GBS libraries.
Name	Ploidy	GBS.Library.Code
sample.removed	2	TSB_GBS_01
Desiree	4	TSB_GBS_01
Adretta	4	TSB_GBS_01
Agria	4	TSB_GBS_01
Ailsa	4	TSB_GBS_01
Ajiba	4	TSB_GBS_01
Alava	4	TSB_GBS_01
Almera	4	TSB_GBS_01
Alpha	4	TSB_GBS_01
Alwara	4	TSB_GBS_01
Amadra	4	TSB_GBS_01
Amorosa	4	TSB_GBS_01
Amour	4	TSB_GBS_01
Anna	4	TSB_GBS_01
Annabelle	4	TSB_GBS_01
Anya	4	TSB_GBS_01
Argos	4	TSB_GBS_01
Arielle	4	TSB_GBS_01
Arkula	4	TSB_GBS_01
Armada	4	TSB_GBS_01
Arnova	4	TSB_GBS_01
Arran Banner	4	TSB_GBS_01
Arran Consul	4	TSB_GBS_01
Arran Peak	4	TSB_GBS_01
Arran Pilot	4	TSB_GBS_02
sample.removed	2	TSB_GBS_02
Desiree	4	TSB_GBS_02
Ausonia	4	TSB_GBS_02
Avalanche	4	TSB_GBS_02
Azul	4	TSB_GBS_02
Baillie	4	TSB_GBS_02
Balmoral	4	TSB_GBS_02
Bambino	4	TSB_GBS_02
Belle de Fontenay	4	TSB_GBS_02
BENOL	4	TSB_GBS_02
BF 15	4	TSB_GBS_02
Bintje	4	TSB_GBS_02
BIONICA ex SASA	4	TSB_GBS_02
Birchbark	4	TSB_GBS_02
Blue Danube	4	TSB_GBS_02
sample.removed	4	TSB_GBS_02
Bonnie	4	TSB_GBS_02
Bounty	4	TSB_GBS_02
Brodick	4	TSB_GBS_02
Brodie	4	TSB_GBS_02
Buchan	4	TSB_GBS_02
Burren	4	TSB_GBS_02
Cabaret	4	TSB_GBS_02
Caesar	4	TSB_GBS_03
Cara	4	TSB_GBS_03
sample.removed	2	TSB_GBS_03
Desiree	4	TSB_GBS_03
Carlita	4	TSB_GBS_03
Carola	4	TSB_GBS_03
Casablanca	4	TSB_GBS_03
Celine	4	TSB_GBS_03
Challenger	4	TSB_GBS_03
Charlotte	4	TSB_GBS_03
Chicago	4	TSB_GBS_03
Chieftain	4	TSB_GBS_03
Chopin	4	TSB_GBS_03
Claret	4	TSB_GBS_03
Cleopatra	4	TSB_GBS_03
Corine	4	TSB_GBS_03
Cosmos	4	TSB_GBS_03
Courage	4	TSB_GBS_03
Courlan	4	TSB_GBS_03
Craigs Royal	4	TSB_GBS_03
Craigs Snow-White	4	TSB_GBS_03
Cramond	4	TSB_GBS_03
Crisps for All	4	TSB_GBS_03
Cromwell	4	TSB_GBS_03
Daisy	4	TSB_GBS_04
Dark Red Norland	4	TSB_GBS_04
Darwina	4	TSB_GBS_04
sample.removed	2	TSB_GBS_04
Desiree	4	TSB_GBS_04
Ditta	4	TSB_GBS_04
Diva	4	TSB_GBS_04
Doon Pearl	4	TSB_GBS_04
Dr. McIntosh	4	TSB_GBS_04
DRAGA	4	TSB_GBS_04
Duke of York	4	TSB_GBS_04
Dunbar Standard	4	TSB_GBS_04
Dundrod	4	TSB_GBS_04
Eclipse	4	TSB_GBS_04
Eden	4	TSB_GBS_04
Edzell Blue	4	TSB_GBS_04
sample.removed	4	TSB_GBS_04
Emperor	4	TSB_GBS_04
Eos	4	TSB_GBS_04
Epicure	4	TSB_GBS_04
sample.removed	2	TSB_GBS_04
Erntestolz	4	TSB_GBS_04
Escort	4	TSB_GBS_04
Estima	4	TSB_GBS_04
Europa	4	TSB_GBS_05
Eve Balfour	4	TSB_GBS_05
Excalibur	4	TSB_GBS_05
Exquisa	4	TSB_GBS_05
sample.removed	2	TSB_GBS_05
Fiftyfold	4	TSB_GBS_05
Fontane	4	TSB_GBS_05
Fortyfold	4	TSB_GBS_05
Frontier Russet	4	TSB_GBS_05
Gemson	4	TSB_GBS_05
GLADIATOR	4	TSB_GBS_05
Glamis	4	TSB_GBS_05
Desiree	4	TSB_GBS_05
Golden Millennium	4	TSB_GBS_05
Golden Nugget	4	TSB_GBS_05
Golden Wonder	4	TSB_GBS_05
Goldstar	4	TSB_GBS_05
Granola	4	TSB_GBS_05
Harborough Harvest	4	TSB_GBS_05
Harlequin	4	TSB_GBS_05
Herald	4	TSB_GBS_05
Hermes	4	TSB_GBS_05
Highland Bur. Red	4	TSB_GBS_05
Home Guard	4	TSB_GBS_05
Horizon	4	TSB_GBS_06
Hunter	4	TSB_GBS_06
Innovator	4	TSB_GBS_06
International Kidney	4	TSB_GBS_06
Isle of Jura	4	TSB_GBS_06
sample.removed	2	TSB_GBS_06
Jamila	4	TSB_GBS_06
Jaqueline	4	TSB_GBS_06
Juliette	4	TSB_GBS_06
Karlena	4	TSB_GBS_06
Kennebec	4	TSB_GBS_06
Kerr's Pink	4	TSB_GBS_06
Kestrel	4	TSB_GBS_06
Kifli	4	TSB_GBS_06
King Edward	4	TSB_GBS_06
Kingston	4	TSB_GBS_06
Desiree	4	TSB_GBS_06
Kufri Chandramukhi	4	TSB_GBS_06
Kufri Jyoti	4	TSB_GBS_06
Kuroda	4	TSB_GBS_06
Lady Balfour	4	TSB_GBS_06
Lady Christl	4	TSB_GBS_06
Lady Claire	4	TSB_GBS_06
Lady Jo	4	TSB_GBS_06
Lady Rosetta	4	TSB_GBS_07
Lanorma	4	TSB_GBS_07
LIBERTAS	4	TSB_GBS_07
Linda	4	TSB_GBS_07
Linton	4	TSB_GBS_07
Linzer Delikatess	4	TSB_GBS_07
sample.removed	2	TSB_GBS_07
Desiree	4	TSB_GBS_07
Madingley	4	TSB_GBS_07
Majestic	4	TSB_GBS_07
Marabel	4	TSB_GBS_07
Maranca	4	TSB_GBS_07
Marfona	4	TSB_GBS_07
Maria	4	TSB_GBS_07
Marilyn	4	TSB_GBS_07
Maris Anchor	4	TSB_GBS_07
Maris Bard	4	TSB_GBS_07
Maris Page	4	TSB_GBS_07
Maris Peer	4	TSB_GBS_07
Maris Piper	4	TSB_GBS_07
Markies	4	TSB_GBS_07
Maxine	4	TSB_GBS_07
Melody	4	TSB_GBS_07
Midas	4	TSB_GBS_07
Milva	4	TSB_GBS_08
Mimi	4	TSB_GBS_08
Minea	4	TSB_GBS_08
MIRA	4	TSB_GBS_08
Moira	4	TSB_GBS_08
Mondial	4	TSB_GBS_08
Montrose	4	TSB_GBS_08
sample.removed	2	TSB_GBS_08
Morene	4	TSB_GBS_08
Mozart	4	TSB_GBS_08
Mustang	4	TSB_GBS_08
Myatt's Ashleaf	4	TSB_GBS_08
Nadine	4	TSB_GBS_08
Navan	4	TSB_GBS_08
Nicola	4	TSB_GBS_08
Novella	4	TSB_GBS_08
Olympus	4	TSB_GBS_08
Opera	4	TSB_GBS_08
Orchestra	4	TSB_GBS_08
Oriana	4	TSB_GBS_08
Desiree	4	TSB_GBS_08
Othello	4	TSB_GBS_08
Paladin	4	TSB_GBS_08
Panda	4	TSB_GBS_08
Paramount	4	TSB_GBS_09
Patrones	4	TSB_GBS_09
Pentland Ace	4	TSB_GBS_09
Pentland Beauty	4	TSB_GBS_09
Pentland Crown	4	TSB_GBS_09
Pentland Dell	4	TSB_GBS_09
sample.removed	4	TSB_GBS_09
Pentland Ivory	4	TSB_GBS_09
sample.removed	2	TSB_GBS_09
Desiree	4	TSB_GBS_09
Pentland Squire	4	TSB_GBS_09
Pepo (1978)	4	TSB_GBS_09
Pepo (1993)	4	TSB_GBS_09
Picasso	4	TSB_GBS_09
Pimpernel	4	TSB_GBS_09
Pioneer	4	TSB_GBS_09
Pixie	4	TSB_GBS_09
Premiere	4	TSB_GBS_09
Producent	4	TSB_GBS_09
Provost	4	TSB_GBS_09
R.P.LUSTRE	4	TSB_GBS_09
Ranger Russet	4	TSB_GBS_09
RATTE	4	TSB_GBS_09
Record	4	TSB_GBS_09
Red Pontiac	4	TSB_GBS_10
Remarka	4	TSB_GBS_10
Rembrandt	4	TSB_GBS_10
Rio Rojo	4	TSB_GBS_10
Riviera	4	TSB_GBS_10
Robijn	4	TSB_GBS_10
Rocket	4	TSB_GBS_10
Rode Star	4	TSB_GBS_10
Romano	4	TSB_GBS_10
sample.removed	2	TSB_GBS_10
Desiree	4	TSB_GBS_10
Rubesse	4	TSB_GBS_10
Rudolph	4	TSB_GBS_10
Russet Burbank	4	TSB_GBS_10
Russet Norkotah	4	TSB_GBS_10
Royal Kidney	4	TSB_GBS_10
Safari	4	TSB_GBS_10
Santana	4	TSB_GBS_10
Sante	4	TSB_GBS_10
Saphire	4	TSB_GBS_10
Sarpo Mira	4	TSB_GBS_10
Sarpo Shona	4	TSB_GBS_10
Sassy	4	TSB_GBS_10
Saturna	4	TSB_GBS_10
Sava	4	TSB_GBS_11
Saxon	4	TSB_GBS_11
Scarborough	4	TSB_GBS_11
Solanum demissum	6	TSB_GBS_11
Sefton Wonder	4	TSB_GBS_11
Serafina	4	TSB_GBS_11
Setanta	4	TSB_GBS_11
Sharpe's Express	4	TSB_GBS_11
Shelagh	4	TSB_GBS_11
Shelford	4	TSB_GBS_11
sample.removed	2	TSB_GBS_11
sample.removed	2	TSB_GBS_11
SHET. BLACK sasa08	4	TSB_GBS_11
Shula	4	TSB_GBS_11
Siffra	4	TSB_GBS_11
Slaney	4	TSB_GBS_11
Desiree	4	TSB_GBS_11
Sofia	4	TSB_GBS_11
Spey	4	TSB_GBS_11
Spunta	4	TSB_GBS_11
Stamina	4	TSB_GBS_11
Stemster	4	TSB_GBS_11
Stirling	4	TSB_GBS_11
Stormont Enterprise	4	TSB_GBS_11
Superior	4	TSB_GBS_12
Sylvana	4	TSB_GBS_12
Tay	4	TSB_GBS_12
Desiree	4	TSB_GBS_12
Timate	4	TSB_GBS_12
Toluca	4	TSB_GBS_12
Toolangi Delight	4	TSB_GBS_12
Torridon	4	TSB_GBS_12
Ulster Prince	4	TSB_GBS_12
Ulster Sceptre	4	TSB_GBS_12
Umatilla Russet	4	TSB_GBS_12
sample.removed	2	TSB_GBS_12
Vales Everest	4	TSB_GBS_12
Vales Russet	4	TSB_GBS_12
Vales Sovereign	4	TSB_GBS_12
Valor	4	TSB_GBS_12
Van Gogh	4	TSB_GBS_12
Vantage	4	TSB_GBS_12
Verdi	4	TSB_GBS_12
Victoria	4	TSB_GBS_12
Vivaldi	4	TSB_GBS_12
Wilja	4	TSB_GBS_12
Winston	4	TSB_GBS_12
YUKON GOLD	4	TSB_GBS_12
Zorba	4	TSB_GBS_13
00C133-020	4	TSB_GBS_13
02C 053-016	4	TSB_GBS_13
02M 012-001	4	TSB_GBS_13
2070(54)	4	TSB_GBS_13
2182EF(7)	4	TSB_GBS_13
2424A(5)	4	TSB_GBS_13
3053-18	4	TSB_GBS_13
3681AD(1)	4	TSB_GBS_13
5008AB(6)	4	TSB_GBS_13
8204 A 4	4	TSB_GBS_13
12288 AF 23	4	TSB_GBS_13
sample.removed	2	TSB_GBS_13
Desiree	4	TSB_GBS_13
15119 AC 5	4	TSB_GBS_13
1512C(16)	4	TSB_GBS_13
15144 A 3	4	TSB_GBS_13
1563C(14)	4	TSB_GBS_13
D22/1	4	TSB_GBS_13
D23/3	4	TSB_GBS_13
D47-11	4	TSB_GBS_13
D49/1	4	TSB_GBS_13
G.8107(1)	4	TSB_GBS_13
G.8866(1)	4	TSB_GBS_13
G.8866(11)	4	TSB_GBS_14
sample.removed	4	TSB_GBS_14
G.8867Y%12	4	TSB_GBS_14
G.8883(9)	4	TSB_GBS_14
G.8884(2)	4	TSB_GBS_14
GL.76B/102	4	TSB_GBS_14
GL.76B/94	4	TSB_GBS_14
sample.removed	4	TSB_GBS_14
GL.77M/106	4	TSB_GBS_14
GL.78/166	4	TSB_GBS_14
GL.78/53	4	TSB_GBS_14
GL.78/97	4	TSB_GBS_14
GL.79/42	4	TSB_GBS_14
sample.removed	2	TSB_GBS_14
Desiree	4	TSB_GBS_14
H1H3 (101)	4	TSB_GBS_14
H1H3 (136)	4	TSB_GBS_14
H1H3 (3)	4	TSB_GBS_14
H1H3 (89)	4	TSB_GBS_14
XD2-21	4	TSB_GBS_14
NDTX 4271 5-R	4	TSB_GBS_14
COTX 04015 3AW/Y	4	TSB_GBS_14
AOTX. 3564 1Y/Y	4	TSB_GBS_14
04C 126-005	4	TSB_GBS_14
Barna	4	TSB_GBS_15
British Queen	4	TSB_GBS_15
Elisabeth	4	TSB_GBS_15
Esmeralda	4	TSB_GBS_15
Festival	4	TSB_GBS_15
sample.removed	2	TSB_GBS_15
Galactica	4	TSB_GBS_15
Desiree	4	TSB_GBS_15
Megara	4	TSB_GBS_15
Romeo	4	TSB_GBS_15
Sierra Gold	4	TSB_GBS_15
01C 071-002	4	TSB_GBS_15
06C 127-002	4	TSB_GBS_15
03M 016-002	4	TSB_GBS_15
sample.removed	2	TSB_GBS_15
04M 034-013	4	TSB_GBS_15
05M 002-001	4	TSB_GBS_15
05M 004-003	4	TSB_GBS_15
05M 004-008	4	TSB_GBS_15
05M 012-004	4	TSB_GBS_15
04C 055-004	4	TSB_GBS_15
sample.removed	2	TSB_GBS_15
sample.removed	2	TSB_GBS_15
sample.removed	2	TSB_GBS_15
Adirondack	4	TSB_GBS_16
Arran Victory	4	TSB_GBS_16
Carlingford	4	TSB_GBS_16
Defender	4	TSB_GBS_16
Fianna	4	TSB_GBS_16
Jaerla	4	TSB_GBS_16
Lionheart	4	TSB_GBS_16
Morag	4	TSB_GBS_16
Pentland Javelin	4	TSB_GBS_16
Rooster	4	TSB_GBS_16
Shepody	4	TSB_GBS_16
Vales Emerald	4	TSB_GBS_16
12601AB1	4	TSB_GBS_16
GL.79/45	4	TSB_GBS_16
03M 034-002	4	TSB_GBS_16
sample.removed	2	TSB_GBS_16
Adora	4	TSB_GBS_16
Atlantic	4	TSB_GBS_16
Madeleine	4	TSB_GBS_16
Pentland Marble	4	TSB_GBS_16
Royal	4	TSB_GBS_16
12636 A 2	4	TSB_GBS_16
GL.81 NT 25	4	TSB_GBS_16
Desiree	4	TSB_GBS_16
