# Supplementary material for: Genotyping-by-sequencing targets genic regions and improves resolution of genome-wide association studies in autotetraploid potato
Source: Theor Appl Genet. 2024 Jul 9;137(8):180. doi: 10.1007/s00122-024-04651-8 (PMC11233353; doi:10.1007/s00122-024-04651-8)
Supplement: Supplementary file 11 — Supplementary Table S5 Raw read data processing summary for 16 GBS libraries (XLSX 16 KB) [file 122_2024_4651_MOESM11_ESM.xlsx]

## Sheet: read.summary
Table S5: Raw read data processing summary for 16 GBS libraries.
GBS.lib.name	Raw reads (Millions)	Usable reads	Usable reads (Millions)	Usable.reads.pct
TSB_GBS_07	89.7692	82123037	82.123	91.4824
TSB_GBS_11	98.5638	89450081	89.4501	90.7535
TSB_GBS_06	104.213	99459853	99.4599	95.4389
TSB_GBS_08	105.917	96879414	96.8794	91.4669
TSB_GBS_01	106.326	96784281	96.7843	91.0258
TSB_GBS_03	111.833	98621048	98.621	88.1863
TSB_GBS_02	114.341	103938599	103.939	90.9024
TSB_GBS_12	116.455	105919959	105.92	90.9537
TSB_GBS_14	116.791	106895654	106.896	91.5273
TSB_GBS_16	118.521	99490522	99.4905	83.9434
TSB_GBS_05	121.649	107793570	107.794	88.61
TSB_GBS_13	122.733	103273417	103.273	84.1445
TSB_GBS_15	129.511	109581152	109.581	84.6117
TSB_GBS_04	130.208	110355980	110.356	84.7537
TSB_GBS_10	145.384	107024213	107.024	73.615
TSB_GBS_09	157.21	131477516	131.478	83.632
total	1889.42	1649068296	1649.07	1405.05
average (library)	118.089	1.03067e+08	103.067	87.8155
average (sample)	4.92038		4.29445	87.2789
