# Supplementary material for: Genotyping-by-sequencing targets genic regions and improves resolution of genome-wide association studies in autotetraploid potato
Source: Theor Appl Genet. 2024 Jul 9;137(8):180. doi: 10.1007/s00122-024-04651-8 (PMC11233353; doi:10.1007/s00122-024-04651-8)
Supplement: Supplementary file 13 — Supplementary Table S7 GWAS panel population group (cluster) membership details (XLSX 25 KB) [file 122_2024_4651_MOESM13_ESM.xlsx]

## Sheet: for.revised.MS
Table S7: GWAS panel population group (cluster) membership details
Name	clusterID_GBS	clusterID_Infinium	Market.class.Purpose	French.Fry	Crisp	ACD	Taste	Dry.Matter	Starch	Source.Origin	Year.of.release	Maturity
BENOL	1	3	Multi-purpose/Floury	Poor	Poor			High	Med/High	Germany/Holland	1984	Int/Late
Royal	1	2		Good						Denmark	2008
Daisy	1	3	Multi-purpose					Medium		France	1998	Early/Int
Ailsa	1	3	Multi-purpose/Salad	Poor	Poor	Trace/Little/Severe	Good	High	ray	UK	1984	Intermediate
Avalanche	1	3	Multi-purpose			Trace		Low		UK	1989	Early
Baillie	1	3	Salad	Poor	Poor	None/Trace/Severe	Good	Low/Med	Low	UK	1981	Early
Bambino	1	3				None/Trace				UK	2005	Late
Bounty	1	3						Low		UK	2010
Brodick	1	3	Floury	Poor/Mod	V Good	Trace/Little/Some		Med/High/V High	High	UK	1990	Intermediate
Cabaret	1	3		Mod/Good		Trace				UK	2001	Intermediate
Chicago	1	3								UK	2011
Cramond	1	3				Little		Medium		UK	1992	Int/Late
Cromwell	1	3	Multi-purpose/Salad	Poor	Poor	Trace/Some	Mod/Good	High		UK	1985	Intermediate
Dundrod	1	3	Salad	Poor	Good	None		Med/High		UK	1987	V Early/Early
Eden	1	3	Floury			None		High		UK	1992	Intermediate
Excalibur	1	3								UK	2009
Glamis	1	3	Multi-purpose			None		Medium		UK	1992	Int/Late
Golden Millennium	1	3						High		UK	1999	Intermediate
Harborough Harvest	1	3						High/V High		UK	1999	V Late
Isle of Jura	1	3				None/Trace				UK	2002	Intermediate
Kingston	1	3		Poor	Poor	Trace		Medium		UK	1981	Late
Maris Piper	1	3	Floury		Poor	None	Good	Low/High/V High	Medium	UK	1963	Int/Late
Maxine	1	3	Multi-purpose			None/Trace		Low/Med		UK	1994	Intermediate
Midas	1	3				None/Trace		High/V High		UK	1997	Int/Late
Mimi	1	3	Salad			None				UK	2003	V Early
Montrose	1	3						Med/High		UK	1999	Late
Nadine	1	3	Multi-purpose	Poor	Poor	None		V Low/Low		UK	1987	Early
Navan	1	3		Poor/Good/V Good	Poor/Good	None/Trace/Little		High/V High	High	UK	1987	Early/Late
Paladin	1	3	Multi-purpose			Little		Med/High		UK	1988	Intermediate
Rocket	1	3	Multi-purpose/Salad	Poor	Poor	None/Trace		Low/Med		UK	1987	V Early
Saxon	1	3	Multi-purpose			Trace		Medium	Medium	UK	1992	Early
Scarborough	1	3		Good		Trace/Little				UK	2001	Late
Stamina	1	3	Multi-purpose/Salad			Trace		Low		UK	1992	Intermediate
Stemster	1	3	Multi-purpose/Salad		Poor/Mod	None/Trace		Low/Med/High	Medium	UK	1986	Int/Late
Winston	1	3	Multi-purpose/Salad			None/Trace		V Low/Low		UK	1992	V Early
00C133-020	1	3								UNDEFINED
02M 012-001	1	3								UNDEFINED
12288 AF 23	1	3								UNDEFINED
12601AB1	1	3								UNDEFINED
12636 A 2	1	3								UNDEFINED
15119 AC 5	1	3								UNDEFINED
D22/1	1	3								UNDEFINED
D23/3	1	3								UNDEFINED
D47-11	1	3								UNDEFINED
D49/1	1	3								UNDEFINED
GL.81 NT 25	1	3								UNDEFINED
H1H3 (101)	1	3								UNDEFINED
H1H3 (3)	1	3								UNDEFINED
03M 016-002	1	1								UNDEFINED
03M 034-002	1	3								UNDEFINED
04M 034-013	1	3								UNDEFINED
04C 055-004	1	3								UNDEFINED
Ditta	2	2	Multi-purpose/Salad	Poor	Poor	Trace/Little	Mod/Good	Low/Med/High	Low/Med	Austria	1989	Early/Int
Hermes	2	2	Multi-purpose/Floury	Poor/Good/V Good	Mod/Good/V Good	Trace/Little/Some	Mod/Good	Med/High/V High	Med/High	Austria	1973	Early/Int
Linzer Delikatess	2	2	Multi-purpose/Salad	Poor/V Good	Poor	None/Trace	Mod/Good	V Low/Med/High	Low/Med	Austria	1975	V Early/Early/Int
Agria	2	2	Multi-purpose/Floury	Good/V Good	Poor/Good	None/Trace	Good/Excellent	Low/Med/High	Low/Med	Germany	1985	Int/Late
Alava	2	2		Good/V Good	Good	Trace/Little		Medium	Low/High	Germany		Int/Late
Alwara	2	2	Multi-purpose/Salad	Poor/Mod/Good	Poor/Good/V Good	Trace/Little	Mod/Good	High	Medium	Germany	1985	Early/Int
Arkula	2	2	Multi-purpose/Floury	Good	Poor	None/Trace	Mod/Good	Low/Med	Low/Med	Germany	1975	V Early
Erntestolz	2	2	Multi/Floury/Salad	Poor	Good	Trace/Some/Severe	Mod/Good	Med/High	Med/High	Germany	1976	Early/Int/Late
Exquisa	2	2	Multi-purpose/Salad			None		Med/High		Germany	1992	Int/Late
Granola	2	2	Multi-purpose	Poor/Mod/Good	Poor/Mod/Good	None/Trace/Little	Mod/Good	Med/High	V Low/Low/Med	Germany	1975	Int/Late
Linda	2	2								Germany	1974	Intermediate
Milva	2	2						High		Germany	1998
MIRA	2	2								Germany	1995
Nicola	2	2	Multi-purpose/Salad	Poor/Mod/Good	V Poor/Poor	None/Trace/Some	Good	Med/High	Low/Med/High	Germany	1973	Early/Int/Late
Panda	2	2	Multi-purpose/Floury	Poor/Good	Mod/Good/V Good	Little		V High	Med/High	Germany	1986	Int/Late/V Late
Pepo (1978)	2	2								?Germany		Intermediate
RATTE	2	1	Multi-purpose/Salad	Poor/Mod	V Good	None/Trace/Little/Some	Good/Excellent	Med/High	Low/Med/High	Germany	1872	Early/Int
Serafina	2	2	Salad							Germany	1996
Verdi	2	2			V Good	Little		High		Germany	2003
Sava	2	2	Multi-purpose/Salad	Poor	Poor	Trace	Good/Excellent	Medium	Low/Med	Denmark	1981	Early/Int
Zorba	2	2	Multi-purpose	Excellent			V Good			Spain	1997	Intermediate
Belle de Fontenay	2	1	Salad		Poor	None/Trace/Some	Good/Excellent		Low/Med	France	1985	V Early
BF 15	2	1	Salad	Poor	Poor	None/Trace/Some	Good/Excellent	Low/Med/High	Low	France	1947	Early/Int
Charlotte	2	2	Salad	Poor	Cood	None/Trace	Good/Excellent	Low/Med/High	Low	France	1981	Early
Juliette	2	2	Salad					Low/Med		France	1997	Early/Int/Late
Sassy	2	2								France	2004
Anya	2	2	Multi-purpose/Salad			Trace		Med/High		UK	1996	Intermediate
Blue Danube	2	2								UK	2010
Celine	2	2						Low/Med		UK	1999	Early
Duke of York	2	1	Multi-purpose/Salad			None/Trace/Some	Mod/Good	Low/Med/High	Low/Med	UK	1891	V Early
Edzell Blue	2	1	Salad	Poor	Poor	Severe	Mod/Good			UK		Early/Int
Fortyfold	2	1	Multi-purpose/Salad			Little	Moderate			UK	1836	Intermediate
Golden Nugget	2	2								UK	2011
Golden Wonder	2	1	Floury	Good	Good	None/Trace	Good	High/V High	High	UK	1906	Late/V Late
Harlequin	2	2				Trace				UK	2003	Intermediate
Highland Bur. Red	2	1								UK	2005
Horizon	2	2			Mod/Good	None				UK	2001	Intermediate
International Kidney	2	1	Multi-purpose	Poor	Poor	Little	Mod/Good	Low/Med	Low/Med	UK	1879	Int/Late
Kifli	2	2								UK	2010
King Edward	2	1	Multi-purpose/Floury	Poor	Poor/Good	None/Trace/Some	Mod/Good	Medium	Medium	UK	1902	Int/Late
Lionheart	2	2								UK	2012
Maris Anchor	2	2				None		Medium	Low/Med	UK	1971	V Early
Myatt's Ashleaf	2	1								UK	1804	Early
Pentland Marble	2	2				None		Low/Med		UK	1970	V Early
Pioneer	2	2							Low/Med	UK	2012
Rubesse	2	2	Multi-purpose	Good			Good			UK	2010	Early
Sarpo Shona	2	2								UK	2010
Sharpe's Express	2	1	Floury/Salad	Poor	Poor	None/Trace/Severe	Mod/Good	High	Medium	UK	1901	V Early/Early
Shelagh	2	2	Multi-purpose	Poor	Poor	Trace		Med/High		UK	1986	Intermediate
SHET. BLACK sasa08	2	1								UK	1923	Early/Int/Late
Stormont Enterprise	2	2				Little		Med/High		UK	1969	Early/Int
Torridon	2	2				Trace/Little		High		UK	1988	Int/Late
Vales Emerald	2	2				None/Trace				UK	2005	V Early
Sarpo Mira	2	2	Multi-purpose/Floury	Good		None				Hungary		V Late
Megara	2	2								Italy	2008
Almera	2	2	Multi-purpose/Floury	Poor	Poor	Trace/Little	Mod/Good	High	Med/High	Holland	1999	Early
Alpha	2	2	Multi-purpose/Floury	Poor	Poor	Trace/Little	Mod/Good	High	Med/High	Holland	1874	Int/Late
Amorosa	2	2	Multi-purpose/Salad	Moderate		Trace/Little	Good	Med/High		Holland	2000	Early
Annabelle	2	2								Holland	2001	V Early
Arielle	2	2	Multi-purpose					Low		Holland	1999	Early
Armada	2	2	Multi-purpose/Salad					V Low		Holland		V Early/Early
Bintje	2	1	Multi/Floury/Salad	Good/V Good	Poor/Mod/Good	None/Trace/Some	Mod/Good/Excellent	Med/High	Low/Med/High	Holland	1910	Early/Int
Caesar	2	2	Floury	Good	Poor/Mod	None/Trace		Med/High	Low/Med	Holland	1990	Early/Int
Challenger	2	2								Holland	2008
Chopin	2	2								Holland	2007
Cosmos	2	2						Med/High		Holland	1994	Intermediate
Courage	2	2								Holland	1998
Crisps for All	2	2								Holland	2008
Darwina	2	2		Poor	Poor		Moderate	Med/High/V High	High	Holland	1981	Int/Late
Desiree	2	2	Multi-purpose/Floury	Mod/Good/V Good	Poor/Mod/Good	None/Trace/Little	Mod/Good	Med/High	Low/Med/High	Holland	1962	Int/Late
Eos	2	2								Holland	2000
Escort	2	2	Multi/Floury/Salad	Poor/Mod/Good	Poor/Mod/Good	None/Trace/Severe	Mod/Good	Med/High		Holland	1982	Early/Int/Late
Estima	2	2	Multi-purpose/Floury	Poor	Poor	None/Trace/Little	Mod/Good	Low/Med/High	Medium	Holland	1973	Early/Int
Fianna	2	2	Floury	Good		Trace		Med/High		Holland	1987	Intermediate
Fontane	2	2				Trace		High		Holland	1999	Intermediate
Kuroda	2	2	Multi-purpose/Floury			Trace		Med/High		Holland	1998	Early/Int
Lady Christl	2	2	Multi-purpose/Salad			None/Trace		Medium		Holland	1996	V Early/Early
Lady Claire	2	2			Good			High/V High		Holland	1996	Early
Lady Jo	2	2								Holland	2001
Lady Rosetta	2	2	Multi-purpose/Floury		Mod/Good	None/Trace	Good/Excellent	High/V High	Med/High	Holland	1988	Early/Int
LIBERTAS	2	2	Floury	Poor/V Good	Poor/Mod	Trace/Some/Severe	Good/Excellent	V High	V Low/Low/High/V High	Holland	1946	Int/Late
Madeleine	2	2								Holland	2004
Marabel	2	2								Holland	1993	Early
Marfona	2	2	Multi-purpose	Poor	Poor	None/Trace	Mod/Good	Low/Med/High	Low/Med	Holland	1977	Early/Int
Marilyn	2	2								Holland	2006
Markies	2	2	Multi-purpose/Floury			None/Trace		High		Holland	1997	Late
Melody	2	2								Holland	2001
Morene	2	2	Floury	Good	Poor	None/Trace/Little	Mod/Good	High/V High	Med/High/V High	Holland	1983	Int/Late
Mozart	2	2								Holland	2003
Novella	2	2								Holland	2005
Opera	2	2								Holland	2007
Orchestra	2	2								Holland	2007
Oriana	2	2								Holland	2006
Patrones	2	2	Multi-purpose/Floury	Poor/Mod/Good	Poor/Mod	Trace	Mod/Good	High	Med/High	Holland	1959	Early/Int/Late
Pimpernel	2	2	Floury	Poor/Mod/Good/V Good	Poor/Mod	Trace/Little	Good/Excellent	V High	Low/Med/High	Holland	1953	Int/Late/V Late
Premiere	2	2	Multi-purpose/Floury	Good	Poor/Good	None/Trace	Good	Low/Med/High	Med/High	Holland	1979	V Early/Early
Producent	2	2								Holland	1974
Record	2	2	Multi/Floury/Salad	Poor/Mod/Good	Good	None/Trace/Little	Mod/Good	Med/High	Med/High/V High	Holland	1932	Early/Int/Late
Rembrandt	2	2								Holland	2001
Robijn	2	2	Floury				Good		V High	Holland	1926	V Late
Rode Star	2	2					Good		V High	Holland	1908	Late
Romano	2	2	Multi-purpose/Floury	Poor/Mod/Good	Poor/Mod/Good	Trace/Little	Mod/Good	Low/Med	Low/Med	Holland	1981	Early/Int
Safari	2	2	Multi-purpose				Good	Moderate		Holland	2006
Santana	2	2	Floury	Good		Trace				Holland	1994	Early/Int
Sante	2	2	Multi-purpose/Floury	Poor/Mod/Good	Poor/Mod/Good	Trace/Little	Mod/Good	Med/High	Med/High	Holland	1983	Early/Int/Late
Saphire	2	2								Holland	2004
Saturna	2	2	Multi-purpose/Floury	Poor	Good/V Good	None/Trace	Mod/Good	High/V High	Med/High/V High	Holland	1964	Early/Int/Late
Sofia	2	2	Salad							Holland	2004	Intermediate
Spunta	2	2	Multi-purpose	Poor/Mod/Good	Poor/Good	None/Trace/Little	Mod/Good	Low/Med/High	Low/Med	Holland	1968	Early/Int
Sylvana	2	2	Multi-purpose							Holland	2008	Early
Timate	2	2	Multi-purpose/Floury	Poor	Poor	None/Trace	Mod/Good	Med/High	Med/High	Holland	1984	Early/Int
Toluca	2	2								Holland	2006
Van Gogh	2	2	Multi-purpose/Floury	Good	Poor/Good	None/Trace	Mod/Good	Med/High	High	Holland	1989	Int/Late
Vantage	2	2		Poor	Poor	Trace/Little		High		Holland	1983	Intermediate
Victoria	2	2	Multi-purpose/Floury	Good		None/Trace		Med/High		Holland		Early/Int
Vivaldi	2	2	Multi-purpose			None/Trace		V Low		Holland	1998	Early/Int
Wilja	2	2	Multi-purpose	Poor	Poor	None/Trace/Little	Good	Medium	Low/Med	Holland	1967	Early/Int
Elisabeth	2	2								Holland	2002
Festival	2	2								Holland	2010
GLADIATOR	2	2								NZL	1995
Amadra	2	2								UNDEFINED
3681AD(1)	2	2								UNDEFINED
5008AB(6)	2	2								UNDEFINED
1563C(14)	2	1								UNDEFINED
G.8883(9)	2	2								UNDEFINED
G.8884(2)	2	2								UNDEFINED
GL.76B/102	2	1								UNDEFINED
GL.76B/94	2	1								UNDEFINED
GL.78/166	2	1								UNDEFINED
GL.78/53	2	1								UNDEFINED
GL.78/97	2	1								UNDEFINED
GL.79/42	2	1								UNDEFINED
GL.79/45	2	1								UNDEFINED
Esmeralda	2	2								UNDEFINED
01C 071-002	2	2								UNDEFINED
05M 002-001	2	2								UNDEFINED
05M 004-003	2	2								UNDEFINED
05M 004-008	2	2								UNDEFINED
Adirondack	2	2								USA	1881	Intermediate
Emperor	2	2			Good	None				USA	2001	Early
Linton	2	2								USA
Madingley	2	2								USA
Shelford	2	2				None/Trace				USA		Intermediate
Shepody	3	1	Floury	Poor/Mod/Good/V Good	Mod/Good	None/Trace/Little	Good	Low/Med/High	Med/High	Canada	1980	Early/Int
YUKON GOLD	3	2	Floury			None/Trace		Med/High		Canada	1980	Early/Int
Karlena	3	2	Floury	Good/V Good	Good	Some		High/V High	Med/High	Germany	1988	Early
Amour	3	3	Multi-purpose					V Low		UK	1999	Intermediate
Argos	3	3	Multi-purpose			None/Trace		Low		UK	1994	Int/Late
Bonnie	3	3								UK	1987
Brodie	3	3	Multi-purpose			Trace		Low/Med		UK	1993	Int/Late
Buchan	3	3	Multi-purpose			Trace		Medium		UK	1993	Int/Late
Carlingford	3	3	Multi-purpose/Salad	Poor	Poor	None/Trace	Mod/Good	Low/Med	Low/Med	UK	1982	Early/Int
Casablanca	3	3								UK	2010
Claret	3	3	Multi-purpose			Trace		Low/Med		UK	1996	Int/Late
Craigs Royal	3	3	Floury			None/Trace/Little	Good	Med/High	Med/High	UK	1947	Early/Int
Craigs Snow-White	3	1								UK	1947	Late
Dr. McIntosh	3	3	Multi/Floury/Salad	Poor	Poor	None/Trace/Some	Mod/Good	Low/Med/High		UK	1944	Intermediate
Dunbar Standard	3	1	Multi/Floury/Salad	Poor	Poor	None/Trace/Some	Mod/Good/Excellent	High	Medium	UK	1936	Late/V Late
Eclipse	3	1	Multi-purpose			None				UK	1966	V Early
Epicure	3	1	Salad	Poor	Poor	None/Trace	Mod/Good	Medium	Low	UK	1897	V Early
Eve Balfour	3	3				None/Trace				UK	2002	Intermediate
Fiftyfold	3	1								UK	1882	Early
Gemson	3	3				None/Trace				UK	2008	Early
Home Guard	3	1	Multi-purpose/Floury	Poor	Poor	None/Trace/Little/Some	Mod/Good	Low/Med	Low/Med	UK	1943	V Early/Early
Kerr's Pink	3	1	Multi-purpose/Floury	Good	Good	None/Trace/Little	Good	High	Medium	UK	1907	Late/V Late
Kestrel	3	3	Multi-purpose/Floury			None/Trace		Med/High		UK	1992	Early
Lady Balfour	3	3				None				UK	2001	V Late
Majestic	3	1	Multi-purpose/Floury	Poor	Poor	Little/Some/Severe	Good	Medium	Medium	UK	1911	Int/Late
Maris Bard	3	3	Multi-purpose/Salad	Poor	Poor	None/Trace/Little	Good/Excellent	Low	Medium	UK	1972	V Early/Early
Maris Page	3	3								UK	1962	Early
Maris Peer	3	3		Poor	Poor	None		Low/Med	Medium	UK	1962	Early
Moira	3	2				None		Low/Med		UK	1984	Early
Morag	3	3	Multi-purpose	Poor	Poor	Trace		High		UK	1985	Intermediate
Olympus	3	3				None/Trace				UK		Intermediate
Othello	3	3				Trace/Little		Low		UK	1996	Intermediate
Pentland Ace	3	3							Low	UK	1952	Early
Pentland Beauty	3	1	Multi-purpose/Floury			Trace	Good	High	Low/Med	UK	1955	V Early/Early
Pentland Crown	3	2	Multi-purpose/Floury	Poor/Good	Poor/Good	Trace/Some	Good	Medium	Medium	UK	1959	Early/Int/Late
Pentland Dell	3	3	Multi-purpose	Poor	Poor	Little	Good	High	High	UK	1961	Early/Int/Late
Pentland Ivory	3	3	Multi-purpose/Salad	Good	Good	None/Trace/Little	Good	High	High	UK	1967	Early/Int/Late
Pentland Javelin	3	2	Multi-purpose/Floury	Poor	Poor	None/Trace/Little	Good	Low/Med	Low/Med	UK	1968	V Early
Pentland Squire	3	3	Multi-purpose/Floury	Poor	Poor	None/Trace		Med/High		UK	1970	Intermediate
Pixie	3	3				None/Trace				UK	2006	Intermediate
Provost	3	2		Poor	Good	None/Trace		Low/Med		UK	1981	V Early
Royal Kidney	3	1	Multi-purpose/Salad	Poor	Poor	None/Trace/Some	Mod/Good	Low/Med	Medium	UK	1899	Early/Int
Sefton Wonder	3	1	Floury				Good		Low/Med	UK		Intermediate
Shula	3	3	Multi-purpose	Poor	Poor	None/Trace		Medium		UK	1986	Int/Late
Spey	3	3				Trace		Medium		UK	1996	Intermediate
Stirling	3	3	Multi-purpose			Trace/Little		Low/Med		UK	1991	Int/Late
Tay	3	3			Good	Trace/Little				UK	2001	Intermediate
Ulster Sceptre	3	3		Poor	Poor	Trace/Little	Good	Low	Low	UK	1964	V Early/Early
Vales Everest	3	3				Trace				UK	2005	Late
Vales Russet	3	1								?UK
Vales Sovereign	3	3				Trace				UK	2003	Late
Valor	3	3	Multi-purpose/Floury			None		Low/Med		UK	1993	Int/Late
British Queen	3	1	Multi-purpose	Poor	Poor	Some	Good/Excellent		Medium	UK	1894	Early/Int
Kufri Chandramukhi	3	1							Low	India	1966
Kufri Jyoti	3	2						Medium	Low	India	1968
Anna	3	3	Multi-purpose/Floury	Poor	Good	Trace	Mod/Good	High		Ireland	1994	Int/Late
Balmoral	3	3	Multi-purpose			Trace/Little		Low/Med		Ireland	1989	Early/Int/Late
Burren	3	2								Ireland	1993	Intermediate
Cara	3	3	Multi/Floury/Salad	Poor	Poor	None/Trace	Good	Low/Med	Low	Ireland	1973	Late/V Late
Paramount	3	2				None/Trace				Ireland	2003	Intermediate
Rooster	3	3	Multi-purpose/Floury	Good				High		Ireland	1990	Late
Setanta	3	3		Good				High		Ireland	2004	Late
Slaney	3	3	Multi-purpose							Ireland	1993	Late
Barna	3	3	Multi-purpose							Ireland	1991	Int/Late
Galactica	3	2								Ireland	2003
BIONICA ex SASA	3	2								Holland	2008
Corine	3	2	Multi-purpose/Salad	Good	Poor	None/Trace/Some/Severe	Mod/Good	Low/Med/High	Low/Med	Holland	1976	V Early
DRAGA	3	2	Multi-purpose/Floury	Poor/V Poor	Poor	Trace/Little/Some	Moderate	Low/Med	V Low/Low/Med	Holland	1970	Early/Int
Innovator	3	1	Multi-purpose/Floury	Good		Trace		Med/High		Holland	1999	Early
Picasso	3	3	Multi-purpose/Salad	Mod/Good	V Poor	None/Trace/Little		Low/Med/High	V Low/Low	Holland	1994	Early/Int/Late
Romeo	3	3								Holland	1972
R.P.LUSTRE	3	1								UNDEFINED
02C 053-016	3	2								UNDEFINED
2182EF(7)	3	3								UNDEFINED
8204 A 4	3	3								UNDEFINED
1512C(16)	3	1								UNDEFINED
15144 A 3	3	3								UNDEFINED
G.8107(1)	3	3								UNDEFINED
G.8866(1)	3	3								UNDEFINED
G.8866(11)	3	3								UNDEFINED
G.8867Y%12	3	3								UNDEFINED
GL.77M/106	3	3								UNDEFINED
XD2-21	3	3								UNDEFINED
NDTX 4271 5-R	3	2								UNDEFINED
04C 126-005	3	3								UNDEFINED
06C 127-002	3	3								UNDEFINED
05M 012-004	3	3								UNDEFINED
Chieftain	3	1	Multi-purpose	Poor	Poor	Trace		Low/Med	Medium	USA	1966	Early
Courlan	3	2						High		USA	1999	Early
Dark Red Norland	3	2	Multi-purpose			Trace		Low/Med/High	Med/High	USA	1998	Int/Late
Frontier Russet	3	1								USA	1990	Early
Ranger Russet	3	1		Good	Good			High		USA	1991	Late
Rio Rojo	3	2								USA
Russet Burbank	3	1	Multi-purpose/Floury	Mod/Good/V Good	Moderate	Trace	Good	Med/High/V High	Med/High	USA	1908	Early/Int/Late
Russet Norkotah	3	1	Multi-purpose/Floury					Medium		USA	1987	Early
