# Supplementary material for: Genotyping-by-sequencing targets genic regions and improves resolution of genome-wide association studies in autotetraploid potato
Source: Theor Appl Genet. 2024 Jul 9;137(8):180. doi: 10.1007/s00122-024-04651-8 (PMC11233353; doi:10.1007/s00122-024-04651-8)
Supplement: Supplementary file 14 — Supplementary Table S8 Genomic control inflation factor (λGC) values for each trait and 'GWAS genetic model x statistical model' combination (XLSX 23 KB) [file 122_2024_4651_MOESM14_ESM.xlsx]

## Sheet: allTraits.lambda.vals
Table S8: Genomic control inflation factor (λGC) values for each trait and 'GWAS genetic model x GWASstatistical model' combination.
Trait	Genetic Model	GWAS Model	λGC
After cooking blackening	1.dom.alt	QK Model	1.054
After cooking blackening	1.dom.alt	K Model	1.068
After cooking blackening	1.dom.alt	Q Model	1.46
After cooking blackening	1.dom.alt	N Model	1.789
After cooking blackening	1.dom.ref	K Model	0.994
After cooking blackening	1.dom.ref	QK Model	1.008
After cooking blackening	1.dom.ref	Q Model	1.208
After cooking blackening	1.dom.ref	N Model	1.297
After cooking blackening	2.dom.alt	K Model	1.053
After cooking blackening	2.dom.alt	QK Model	1.063
After cooking blackening	2.dom.alt	Q Model	1.258
After cooking blackening	2.dom.alt	N Model	1.435
After cooking blackening	2.dom.ref	QK Model	1.05
After cooking blackening	2.dom.ref	K Model	1.05
After cooking blackening	2.dom.ref	Q Model	1.213
After cooking blackening	2.dom.ref	N Model	1.289
After cooking blackening	additive	QK Model	1.106
After cooking blackening	additive	K Model	1.108
After cooking blackening	additive	Q Model	1.573
After cooking blackening	additive	N Model	2.009
After cooking blackening	diplo.additive	QK Model	1.078
After cooking blackening	diplo.additive	K Model	1.086
After cooking blackening	diplo.additive	Q Model	1.525
After cooking blackening	diplo.additive	N Model	1.936
After cooking blackening	diplo.general	K Model	1.066
After cooking blackening	diplo.general	QK Model	1.073
After cooking blackening	diplo.general	Q Model	1.529
After cooking blackening	diplo.general	N Model	1.837
After cooking blackening	general	K Model	1.024
After cooking blackening	general	QK Model	1.026
After cooking blackening	general	Q Model	1.46
After cooking blackening	general	N Model	1.745
Average tuber weight	1.dom.alt	QK Model	1.167
Average tuber weight	1.dom.alt	K Model	1.176
Average tuber weight	1.dom.alt	Q Model	1.554
Average tuber weight	1.dom.alt	N Model	2.105
Average tuber weight	1.dom.ref	QK Model	1.1
Average tuber weight	1.dom.ref	K Model	1.115
Average tuber weight	1.dom.ref	Q Model	1.554
Average tuber weight	1.dom.ref	N Model	1.771
Average tuber weight	2.dom.alt	QK Model	1.132
Average tuber weight	2.dom.alt	K Model	1.135
Average tuber weight	2.dom.alt	Q Model	1.476
Average tuber weight	2.dom.alt	N Model	1.713
Average tuber weight	2.dom.ref	QK Model	1.102
Average tuber weight	2.dom.ref	K Model	1.11
Average tuber weight	2.dom.ref	Q Model	1.505
Average tuber weight	2.dom.ref	N Model	1.745
Average tuber weight	additive	K Model	1.211
Average tuber weight	additive	QK Model	1.214
Average tuber weight	additive	Q Model	1.744
Average tuber weight	additive	N Model	2.364
Average tuber weight	diplo.additive	QK Model	1.203
Average tuber weight	diplo.additive	K Model	1.219
Average tuber weight	diplo.additive	Q Model	1.605
Average tuber weight	diplo.additive	N Model	2.224
Average tuber weight	diplo.general	QK Model	1.218
Average tuber weight	diplo.general	K Model	1.229
Average tuber weight	diplo.general	Q Model	1.665
Average tuber weight	diplo.general	N Model	2.36
Average tuber weight	general	QK Model	1.217
Average tuber weight	general	K Model	1.228
Average tuber weight	general	Q Model	1.685
Average tuber weight	general	N Model	2.323
Black dot	1.dom.alt	QK Model	1.19
Black dot	1.dom.alt	K Model	1.201
Black dot	1.dom.alt	Q Model	1.285
Black dot	1.dom.alt	N Model	1.52
Black dot	1.dom.ref	QK Model	1.118
Black dot	1.dom.ref	K Model	1.122
Black dot	1.dom.ref	Q Model	1.163
Black dot	1.dom.ref	N Model	1.325
Black dot	2.dom.alt	QK Model	1.133
Black dot	2.dom.alt	K Model	1.139
Black dot	2.dom.alt	Q Model	1.22
Black dot	2.dom.alt	N Model	1.413
Black dot	2.dom.ref	QK Model	1.164
Black dot	2.dom.ref	K Model	1.181
Black dot	2.dom.ref	Q Model	1.283
Black dot	2.dom.ref	N Model	1.411
Black dot	additive	QK Model	1.215
Black dot	additive	K Model	1.23
Black dot	additive	Q Model	1.325
Black dot	additive	N Model	1.694
Black dot	diplo.additive	QK Model	1.18
Black dot	diplo.additive	K Model	1.197
Black dot	diplo.additive	Q Model	1.286
Black dot	diplo.additive	N Model	1.568
Black dot	diplo.general	K Model	1.222
Black dot	diplo.general	QK Model	1.226
Black dot	diplo.general	Q Model	1.296
Black dot	diplo.general	N Model	1.559
Black dot	general	K Model	1.312
Black dot	general	QK Model	1.318
Black dot	general	Q Model	1.374
Black dot	general	N Model	1.612
Black scurf	1.dom.alt	QK Model	0.94
Black scurf	1.dom.alt	K Model	0.949
Black scurf	1.dom.alt	Q Model	1.042
Black scurf	1.dom.alt	N Model	1.094
Black scurf	1.dom.ref	QK Model	0.954
Black scurf	1.dom.ref	K Model	0.972
Black scurf	1.dom.ref	Q Model	1.02
Black scurf	1.dom.ref	N Model	1.075
Black scurf	2.dom.alt	QK Model	1.026
Black scurf	2.dom.alt	K Model	1.052
Black scurf	2.dom.alt	Q Model	1.07
Black scurf	2.dom.alt	N Model	1.138
Black scurf	2.dom.ref	QK Model	1.009
Black scurf	2.dom.ref	K Model	1.015
Black scurf	2.dom.ref	Q Model	1.058
Black scurf	2.dom.ref	N Model	1.113
Black scurf	additive	QK Model	0.99
Black scurf	additive	K Model	1.011
Black scurf	additive	Q Model	1.102
Black scurf	additive	N Model	1.185
Black scurf	diplo.additive	QK Model	0.943
Black scurf	diplo.additive	K Model	0.954
Black scurf	diplo.additive	Q Model	1.048
Black scurf	diplo.additive	N Model	1.114
Black scurf	diplo.general	QK Model	0.88
Black scurf	diplo.general	K Model	0.889
Black scurf	diplo.general	Q Model	0.983
Black scurf	diplo.general	N Model	1.039
Black scurf	general	QK Model	0.804
Black scurf	general	K Model	0.816
Black scurf	general	Q Model	0.915
Black scurf	general	N Model	0.992
Tuber skin brightness	1.dom.alt	K Model	1.069
Tuber skin brightness	1.dom.alt	QK Model	1.071
Tuber skin brightness	1.dom.alt	Q Model	1.308
Tuber skin brightness	1.dom.alt	N Model	1.42
Tuber skin brightness	1.dom.ref	K Model	1.127
Tuber skin brightness	1.dom.ref	QK Model	1.129
Tuber skin brightness	1.dom.ref	N Model	1.165
Tuber skin brightness	1.dom.ref	Q Model	1.237
Tuber skin brightness	2.dom.alt	QK Model	1.095
Tuber skin brightness	2.dom.alt	K Model	1.107
Tuber skin brightness	2.dom.alt	Q Model	1.329
Tuber skin brightness	2.dom.alt	N Model	1.331
Tuber skin brightness	2.dom.ref	QK Model	1.163
Tuber skin brightness	2.dom.ref	K Model	1.173
Tuber skin brightness	2.dom.ref	N Model	1.314
Tuber skin brightness	2.dom.ref	Q Model	1.334
Tuber skin brightness	additive	QK Model	1.188
Tuber skin brightness	additive	K Model	1.19
Tuber skin brightness	additive	Q Model	1.479
Tuber skin brightness	additive	N Model	1.641
Tuber skin brightness	diplo.additive	QK Model	1.078
Tuber skin brightness	diplo.additive	K Model	1.096
Tuber skin brightness	diplo.additive	Q Model	1.343
Tuber skin brightness	diplo.additive	N Model	1.515
Tuber skin brightness	diplo.general	QK Model	1.105
Tuber skin brightness	diplo.general	K Model	1.113
Tuber skin brightness	diplo.general	Q Model	1.343
Tuber skin brightness	diplo.general	N Model	1.466
Tuber skin brightness	general	QK Model	1.136
Tuber skin brightness	general	K Model	1.163
Tuber skin brightness	general	Q Model	1.326
Tuber skin brightness	general	N Model	1.428
Common scab	1.dom.alt	QK Model	1.016
Common scab	1.dom.alt	K Model	1.03
Common scab	1.dom.alt	Q Model	1.101
Common scab	1.dom.alt	N Model	1.669
Common scab	1.dom.ref	QK Model	1.001
Common scab	1.dom.ref	K Model	1.014
Common scab	1.dom.ref	Q Model	1.058
Common scab	1.dom.ref	N Model	1.423
Common scab	2.dom.alt	K Model	1.018
Common scab	2.dom.alt	QK Model	1.049
Common scab	2.dom.alt	Q Model	1.148
Common scab	2.dom.alt	N Model	1.443
Common scab	2.dom.ref	K Model	1.034
Common scab	2.dom.ref	QK Model	1.051
Common scab	2.dom.ref	Q Model	1.099
Common scab	2.dom.ref	N Model	1.417
Common scab	additive	QK Model	1.093
Common scab	additive	K Model	1.113
Common scab	additive	Q Model	1.229
Common scab	additive	N Model	1.956
Common scab	diplo.additive	QK Model	1.042
Common scab	diplo.additive	K Model	1.049
Common scab	diplo.additive	Q Model	1.151
Common scab	diplo.additive	N Model	1.841
Common scab	diplo.general	K Model	1.014
Common scab	diplo.general	QK Model	1.014
Common scab	diplo.general	Q Model	1.11
Common scab	diplo.general	N Model	1.702
Common scab	general	K Model	0.987
Common scab	general	QK Model	1.029
Common scab	general	Q Model	1.151
Common scab	general	N Model	1.601
Tuber dry matter	1.dom.alt	K Model	1.105
Tuber dry matter	1.dom.alt	QK Model	1.111
Tuber dry matter	1.dom.alt	Q Model	1.874
Tuber dry matter	1.dom.alt	N Model	2.144
Tuber dry matter	1.dom.ref	K Model	1.107
Tuber dry matter	1.dom.ref	QK Model	1.111
Tuber dry matter	1.dom.ref	Q Model	1.477
Tuber dry matter	1.dom.ref	N Model	1.637
Tuber dry matter	2.dom.alt	QK Model	1.128
Tuber dry matter	2.dom.alt	K Model	1.132
Tuber dry matter	2.dom.alt	Q Model	1.524
Tuber dry matter	2.dom.alt	N Model	1.659
Tuber dry matter	2.dom.ref	K Model	1.13
Tuber dry matter	2.dom.ref	QK Model	1.137
Tuber dry matter	2.dom.ref	Q Model	1.389
Tuber dry matter	2.dom.ref	N Model	1.525
Tuber dry matter	additive	K Model	1.202
Tuber dry matter	additive	QK Model	1.21
Tuber dry matter	additive	Q Model	2.176
Tuber dry matter	additive	N Model	2.452
Tuber dry matter	diplo.additive	K Model	1.149
Tuber dry matter	diplo.additive	QK Model	1.15
Tuber dry matter	diplo.additive	Q Model	2.047
Tuber dry matter	diplo.additive	N Model	2.325
Tuber dry matter	diplo.general	K Model	1.114
Tuber dry matter	diplo.general	QK Model	1.118
Tuber dry matter	diplo.general	Q Model	2.036
Tuber dry matter	diplo.general	N Model	2.315
Tuber dry matter	general	K Model	1.095
Tuber dry matter	general	QK Model	1.105
Tuber dry matter	general	Q Model	1.982
Tuber dry matter	general	N Model	2.187
Eye depth	1.dom.alt	QK Model	1.077
Eye depth	1.dom.alt	K Model	1.077
Eye depth	1.dom.alt	Q Model	1.151
Eye depth	1.dom.alt	N Model	1.473
Eye depth	1.dom.ref	QK Model	0.933
Eye depth	1.dom.ref	K Model	0.946
Eye depth	1.dom.ref	Q Model	1.074
Eye depth	1.dom.ref	N Model	1.084
Eye depth	2.dom.alt	QK Model	1.071
Eye depth	2.dom.alt	K Model	1.076
Eye depth	2.dom.alt	Q Model	1.121
Eye depth	2.dom.alt	N Model	1.19
Eye depth	2.dom.ref	QK Model	1.055
Eye depth	2.dom.ref	K Model	1.055
Eye depth	2.dom.ref	Q Model	1.096
Eye depth	2.dom.ref	N Model	1.126
Eye depth	additive	QK Model	1.096
Eye depth	additive	K Model	1.104
Eye depth	additive	Q Model	1.266
Eye depth	additive	N Model	1.666
Eye depth	diplo.additive	QK Model	1.091
Eye depth	diplo.additive	K Model	1.105
Eye depth	diplo.additive	Q Model	1.202
Eye depth	diplo.additive	N Model	1.552
Eye depth	diplo.general	QK Model	1.044
Eye depth	diplo.general	K Model	1.046
Eye depth	diplo.general	Q Model	1.144
Eye depth	diplo.general	N Model	1.45
Eye depth	general	QK Model	1.096
Eye depth	general	Q Model	1.113
Eye depth	general	K Model	1.117
Eye depth	general	N Model	1.307
Tuber flesh colour	1.dom.alt	K Model	1.017
Tuber flesh colour	1.dom.alt	QK Model	1.095
Tuber flesh colour	1.dom.alt	Q Model	1.721
Tuber flesh colour	1.dom.alt	N Model	2.621
Tuber flesh colour	1.dom.ref	K Model	1.037
Tuber flesh colour	1.dom.ref	QK Model	1.098
Tuber flesh colour	1.dom.ref	Q Model	1.531
Tuber flesh colour	1.dom.ref	N Model	2.147
Tuber flesh colour	2.dom.alt	K Model	1.033
Tuber flesh colour	2.dom.alt	QK Model	1.109
Tuber flesh colour	2.dom.alt	Q Model	1.347
Tuber flesh colour	2.dom.alt	N Model	2.055
Tuber flesh colour	2.dom.ref	K Model	1.009
Tuber flesh colour	2.dom.ref	QK Model	1.047
Tuber flesh colour	2.dom.ref	Q Model	1.337
Tuber flesh colour	2.dom.ref	N Model	1.915
Tuber flesh colour	additive	K Model	1.108
Tuber flesh colour	additive	QK Model	1.162
Tuber flesh colour	additive	Q Model	1.903
Tuber flesh colour	additive	N Model	3.144
Tuber flesh colour	diplo.additive	K Model	1.022
Tuber flesh colour	diplo.additive	QK Model	1.107
Tuber flesh colour	diplo.additive	Q Model	1.838
Tuber flesh colour	diplo.additive	N Model	2.945
Tuber flesh colour	diplo.general	K Model	1.035
Tuber flesh colour	diplo.general	QK Model	1.113
Tuber flesh colour	diplo.general	Q Model	1.865
Tuber flesh colour	diplo.general	N Model	2.923
Tuber flesh colour	general	K Model	0.994
Tuber flesh colour	general	QK Model	1.124
Tuber flesh colour	general	Q Model	1.709
Tuber flesh colour	general	N Model	2.675
Height breadth ratio	1.dom.alt	QK Model	1.145
Height breadth ratio	1.dom.alt	K Model	1.156
Height breadth ratio	1.dom.alt	Q Model	1.214
Height breadth ratio	1.dom.alt	N Model	1.646
Height breadth ratio	1.dom.ref	K Model	1.19
Height breadth ratio	1.dom.ref	QK Model	1.195
Height breadth ratio	1.dom.ref	Q Model	1.22
Height breadth ratio	1.dom.ref	N Model	1.332
Height breadth ratio	2.dom.alt	QK Model	1.11
Height breadth ratio	2.dom.alt	K Model	1.11
Height breadth ratio	2.dom.alt	Q Model	1.126
Height breadth ratio	2.dom.alt	N Model	1.339
Height breadth ratio	2.dom.ref	K Model	1.14
Height breadth ratio	2.dom.ref	QK Model	1.148
Height breadth ratio	2.dom.ref	Q Model	1.171
Height breadth ratio	2.dom.ref	N Model	1.328
Height breadth ratio	additive	QK Model	1.147
Height breadth ratio	additive	K Model	1.154
Height breadth ratio	additive	Q Model	1.22
Height breadth ratio	additive	N Model	1.776
Height breadth ratio	diplo.additive	QK Model	1.15
Height breadth ratio	diplo.additive	K Model	1.161
Height breadth ratio	diplo.additive	Q Model	1.22
Height breadth ratio	diplo.additive	N Model	1.714
Height breadth ratio	diplo.general	QK Model	1.187
Height breadth ratio	diplo.general	K Model	1.197
Height breadth ratio	diplo.general	Q Model	1.25
Height breadth ratio	diplo.general	N Model	1.729
Height breadth ratio	general	Q Model	1.243
Height breadth ratio	general	QK Model	1.256
Height breadth ratio	general	K Model	1.269
Height breadth ratio	general	N Model	1.674
Tuber shape	1.dom.alt	QK Model	1.077
Tuber shape	1.dom.alt	K Model	1.089
Tuber shape	1.dom.alt	Q Model	1.533
Tuber shape	1.dom.alt	N Model	1.755
Tuber shape	1.dom.ref	QK Model	1.073
Tuber shape	1.dom.ref	K Model	1.088
Tuber shape	1.dom.ref	Q Model	1.464
Tuber shape	1.dom.ref	N Model	1.526
Tuber shape	2.dom.alt	QK Model	1.109
Tuber shape	2.dom.alt	K Model	1.118
Tuber shape	2.dom.alt	Q Model	1.403
Tuber shape	2.dom.alt	N Model	1.522
Tuber shape	2.dom.ref	QK Model	1.104
Tuber shape	2.dom.ref	K Model	1.113
Tuber shape	2.dom.ref	Q Model	1.429
Tuber shape	2.dom.ref	N Model	1.471
Tuber shape	additive	QK Model	1.138
Tuber shape	additive	K Model	1.147
Tuber shape	additive	Q Model	1.699
Tuber shape	additive	N Model	1.948
Tuber shape	diplo.additive	QK Model	1.069
Tuber shape	diplo.additive	K Model	1.074
Tuber shape	diplo.additive	Q Model	1.571
Tuber shape	diplo.additive	N Model	1.792
Tuber shape	diplo.general	QK Model	1.107
Tuber shape	diplo.general	K Model	1.113
Tuber shape	diplo.general	Q Model	1.692
Tuber shape	diplo.general	N Model	1.895
Tuber shape	general	QK Model	1.113
Tuber shape	general	K Model	1.138
Tuber shape	general	Q Model	1.712
Tuber shape	general	N Model	1.873
Tubers per stem	1.dom.alt	QK Model	1.162
Tubers per stem	1.dom.alt	K Model	1.177
Tubers per stem	1.dom.alt	Q Model	1.333
Tubers per stem	1.dom.alt	N Model	1.334
Tubers per stem	1.dom.ref	QK Model	1.021
Tubers per stem	1.dom.ref	K Model	1.054
Tubers per stem	1.dom.ref	N Model	1.139
Tubers per stem	1.dom.ref	Q Model	1.169
Tubers per stem	2.dom.alt	QK Model	1.106
Tubers per stem	2.dom.alt	K Model	1.114
Tubers per stem	2.dom.alt	N Model	1.177
Tubers per stem	2.dom.alt	Q Model	1.191
Tubers per stem	2.dom.ref	QK Model	0.999
Tubers per stem	2.dom.ref	K Model	1.003
Tubers per stem	2.dom.ref	N Model	1.119
Tubers per stem	2.dom.ref	Q Model	1.125
Tubers per stem	additive	QK Model	1.19
Tubers per stem	additive	K Model	1.206
Tubers per stem	additive	N Model	1.408
Tubers per stem	additive	Q Model	1.439
Tubers per stem	diplo.additive	QK Model	1.153
Tubers per stem	diplo.additive	K Model	1.163
Tubers per stem	diplo.additive	N Model	1.33
Tubers per stem	diplo.additive	Q Model	1.34
Tubers per stem	diplo.general	QK Model	1.162
Tubers per stem	diplo.general	K Model	1.178
Tubers per stem	diplo.general	N Model	1.336
Tubers per stem	diplo.general	Q Model	1.337
Tubers per stem	general	QK Model	1.16
Tubers per stem	general	K Model	1.181
Tubers per stem	general	N Model	1.273
Tubers per stem	general	Q Model	1.301
Total tubers per plant	1.dom.alt	QK Model	1.114
Total tubers per plant	1.dom.alt	K Model	1.136
Total tubers per plant	1.dom.alt	N Model	1.39
Total tubers per plant	1.dom.alt	Q Model	1.481
Total tubers per plant	1.dom.ref	K Model	1.096
Total tubers per plant	1.dom.ref	QK Model	1.105
Total tubers per plant	1.dom.ref	N Model	1.321
Total tubers per plant	1.dom.ref	Q Model	1.343
Total tubers per plant	2.dom.alt	QK Model	1.201
Total tubers per plant	2.dom.alt	K Model	1.218
Total tubers per plant	2.dom.alt	N Model	1.408
Total tubers per plant	2.dom.alt	Q Model	1.429
Total tubers per plant	2.dom.ref	QK Model	1.189
Total tubers per plant	2.dom.ref	K Model	1.204
Total tubers per plant	2.dom.ref	N Model	1.453
Total tubers per plant	2.dom.ref	Q Model	1.458
Total tubers per plant	additive	QK Model	1.168
Total tubers per plant	additive	K Model	1.17
Total tubers per plant	additive	N Model	1.597
Total tubers per plant	additive	Q Model	1.698
Total tubers per plant	diplo.additive	QK Model	1.091
Total tubers per plant	diplo.additive	K Model	1.109
Total tubers per plant	diplo.additive	N Model	1.435
Total tubers per plant	diplo.additive	Q Model	1.518
Total tubers per plant	diplo.general	QK Model	1.128
Total tubers per plant	diplo.general	K Model	1.14
Total tubers per plant	diplo.general	N Model	1.491
Total tubers per plant	diplo.general	Q Model	1.562
Total tubers per plant	general	QK Model	1.231
Total tubers per plant	general	K Model	1.244
Total tubers per plant	general	N Model	1.537
Total tubers per plant	general	Q Model	1.614
Tuber uniformity	1.dom.alt	QK Model	1.121
Tuber uniformity	1.dom.alt	K Model	1.124
Tuber uniformity	1.dom.alt	N Model	1.252
Tuber uniformity	1.dom.alt	Q Model	1.323
Tuber uniformity	1.dom.ref	QK Model	1.05
Tuber uniformity	1.dom.ref	K Model	1.072
Tuber uniformity	1.dom.ref	Q Model	1.147
Tuber uniformity	1.dom.ref	N Model	1.17
Tuber uniformity	2.dom.alt	QK Model	1.079
Tuber uniformity	2.dom.alt	K Model	1.098
Tuber uniformity	2.dom.alt	N Model	1.219
Tuber uniformity	2.dom.alt	Q Model	1.224
Tuber uniformity	2.dom.ref	QK Model	1.048
Tuber uniformity	2.dom.ref	K Model	1.071
Tuber uniformity	2.dom.ref	Q Model	1.168
Tuber uniformity	2.dom.ref	N Model	1.191
Tuber uniformity	additive	QK Model	1.174
Tuber uniformity	additive	K Model	1.179
Tuber uniformity	additive	N Model	1.372
Tuber uniformity	additive	Q Model	1.431
Tuber uniformity	diplo.additive	QK Model	1.116
Tuber uniformity	diplo.additive	K Model	1.126
Tuber uniformity	diplo.additive	N Model	1.326
Tuber uniformity	diplo.additive	Q Model	1.38
Tuber uniformity	diplo.general	QK Model	1.139
Tuber uniformity	diplo.general	K Model	1.149
Tuber uniformity	diplo.general	N Model	1.324
Tuber uniformity	diplo.general	Q Model	1.382
Tuber uniformity	general	QK Model	1.115
Tuber uniformity	general	K Model	1.129
Tuber uniformity	general	N Model	1.32
Tuber uniformity	general	Q Model	1.386
Tuber sprouting	1.dom.alt	Q Model	1.242
Tuber sprouting	1.dom.alt	QK Model	1.252
Tuber sprouting	1.dom.alt	K Model	1.266
Tuber sprouting	1.dom.alt	N Model	1.682
Tuber sprouting	1.dom.ref	Q Model	1.147
Tuber sprouting	1.dom.ref	QK Model	1.226
Tuber sprouting	1.dom.ref	K Model	1.262
Tuber sprouting	1.dom.ref	N Model	1.338
Tuber sprouting	2.dom.alt	Q Model	1.109
Tuber sprouting	2.dom.alt	QK Model	1.158
Tuber sprouting	2.dom.alt	K Model	1.163
Tuber sprouting	2.dom.alt	N Model	1.299
Tuber sprouting	2.dom.ref	Q Model	1.133
Tuber sprouting	2.dom.ref	QK Model	1.173
Tuber sprouting	2.dom.ref	N Model	1.181
Tuber sprouting	2.dom.ref	K Model	1.184
Tuber sprouting	additive	K Model	1.182
Tuber sprouting	additive	QK Model	1.189
Tuber sprouting	additive	Q Model	1.279
Tuber sprouting	additive	N Model	1.762
Tuber sprouting	diplo.additive	QK Model	1.259
Tuber sprouting	diplo.additive	Q Model	1.278
Tuber sprouting	diplo.additive	K Model	1.281
Tuber sprouting	diplo.additive	N Model	1.77
Tuber sprouting	diplo.general	Q Model	1.273
Tuber sprouting	diplo.general	QK Model	1.3
Tuber sprouting	diplo.general	K Model	1.327
Tuber sprouting	diplo.general	N Model	1.729
Tuber sprouting	general	Q Model	1.277
Tuber sprouting	general	QK Model	1.418
Tuber sprouting	general	K Model	1.426
Tuber sprouting	general	N Model	1.608
Tuber yield	1.dom.alt	QK Model	1.259
Tuber yield	1.dom.alt	K Model	1.264
Tuber yield	1.dom.alt	Q Model	1.484
Tuber yield	1.dom.alt	N Model	2.489
Tuber yield	1.dom.ref	QK Model	1.276
Tuber yield	1.dom.ref	K Model	1.277
Tuber yield	1.dom.ref	Q Model	1.389
Tuber yield	1.dom.ref	N Model	1.856
Tuber yield	2.dom.alt	K Model	1.205
Tuber yield	2.dom.alt	QK Model	1.229
Tuber yield	2.dom.alt	Q Model	1.279
Tuber yield	2.dom.alt	N Model	1.793
Tuber yield	2.dom.ref	K Model	1.17
Tuber yield	2.dom.ref	QK Model	1.182
Tuber yield	2.dom.ref	Q Model	1.257
Tuber yield	2.dom.ref	N Model	1.654
Tuber yield	additive	K Model	1.18
Tuber yield	additive	QK Model	1.189
Tuber yield	additive	Q Model	1.428
Tuber yield	additive	N Model	2.592
Tuber yield	diplo.additive	QK Model	1.243
Tuber yield	diplo.additive	K Model	1.249
Tuber yield	diplo.additive	Q Model	1.449
Tuber yield	diplo.additive	N Model	2.527
Tuber yield	diplo.general	K Model	1.364
Tuber yield	diplo.general	QK Model	1.378
Tuber yield	diplo.general	Q Model	1.65
Tuber yield	diplo.general	N Model	2.786
Tuber yield	general	K Model	1.509
Tuber yield	general	QK Model	1.536
Tuber yield	general	Q Model	1.71
Tuber yield	general	N Model	2.764
