# Supplementary material for: Genotyping-by-sequencing targets genic regions and improves resolution of genome-wide association studies in autotetraploid potato
Source: Theor Appl Genet. 2024 Jul 9;137(8):180. doi: 10.1007/s00122-024-04651-8 (PMC11233353; doi:10.1007/s00122-024-04651-8)
Supplement: Supplementary file 15 — Supplementary Table S9 List of significant marker–trait associations (MTAs) from different result categories: (a) List of significant MTAs from K and QK models. MTAs appearing for all gene action models are included; (b) List of most significant MTAs per QTL (QTL-MTAs) from K and QK models. QTL-MTAs appearing for all gene action models are included; (c) List of thirty-three 'most significant MTAs' found to be identical between multiple traits. Each alternate colour-shaded category represents a unique MTA (XLSX 114 KB) [file 122_2024_4651_MOESM15_ESM.xlsx]

## Sheet: Table S9c
Table S9c: List of thirty-three 'most significant marker-trait associations (MTAs)' found to be identical between multiple traits. Each alternate colour-shaded category represents a unique MTA.
Trait	Marker	Chrom	Position	Model	Threshold	Score (K Model)	Effect (K Model)	Score (QK Model)	Effect (QK Model)
After cooking blackening	chr02_32301311	chr02	32301311	1-dom-ref	5.31	6.97	-0.980359	6.79	-0.965568
After cooking blackening	chr02_32301311	chr02	32301311	diplo-general	5.57	6.21		6.04
Tuber flesh colour	chr02_32301311	chr02	32301311	1-dom-ref	5.31	6.97	3.24704	8.28	3.34042
Tuber flesh colour	chr02_32301311	chr02	32301311	diplo-general	5.57	6.39		7.91
Tuber flesh colour	chr02_32301311	chr02	32301311	general	5.57			6.91
After cooking blackening	solcap_snp_c1_6348	chr03	48304511	1-dom-ref	5.31	9.61	-1.04922	9.54	-1.04299
After cooking blackening	solcap_snp_c1_6348	chr03	48304511	diplo-general	5.57	8.7		8.63
After cooking blackening	solcap_snp_c1_6348	chr03	48304511	general	5.57	7.82		7.84
Tuber flesh colour	chr03_48304511	chr03	48304511	1-dom-ref	5.31	23.25	-1.04459	16.22	-0.852312
Tuber flesh colour	chr03_48304511	chr03	48304511	diplo-general	5.57	22.15		15.29
Tuber flesh colour	chr03_48304511	chr03	48304511	general	5.57	20.65		14.35
Tuber flesh colour	chr03_48304511	chr03	48304511	diplo-additive	5.57	17.7	-0.553855	11.07	-0.42264
Tuber flesh colour	chr03_48304511	chr03	48304511	2-dom-ref	5.45	17.42	-0.915941	10.82	-0.697049
Tuber flesh colour	chr03_48304511	chr03	48304511	additive	5.57	16.25	-0.263931	9.47	-0.194988
Tuber flesh colour	chr03_48304511	chr03	48304511	2-dom-alt	5.55	6.33	-0.569828
Tuber flesh colour	chr03_48304511	chr03	48304511	1-dom-alt	5.55	5.83	-0.566465
After cooking blackening	chr07_53228342	chr07	53228342	2-dom-alt	5.55	6.88	-0.972866	6.68	-0.955547
After cooking blackening	chr07_53228342	chr07	53228342	general	5.57	6.05		5.85
Tuber flesh colour	chr07_53228342	chr07	53228342	2-dom-alt	5.55	7.23	3.35203	7.99	3.30173
Tuber flesh colour	chr07_53228342	chr07	53228342	general	5.57	6.71		7.35
After cooking blackening	chr10_1154771	chr10	1154771	2-dom-alt	5.55	6.82	0.978861	6.65	0.963179
After cooking blackening	chr10_1154771	chr10	1154771	general	5.57	5.62
Tuber flesh colour	chr10_1154771	chr10	1154771	2-dom-alt	5.55	7.18	-3.34517	8.08	-3.33184
Tuber flesh colour	chr10_1154771	chr10	1154771	general	5.57	6		6.95
Eye depth	solcap_snp_c1_13531	chr10	49044169	diplo-additive	5.57	5.82	-0.413024	6.2	-0.428437
Eye depth	solcap_snp_c1_13531	chr10	49044169	general	5.57	5.68		6.13
Eye depth	solcap_snp_c1_13531	chr10	49044169	1-dom-alt	5.55			5.88	-0.43288
Eye depth	solcap_snp_c1_13531	chr10	49044169	additive	5.57			5.78	-0.206878
Tuber shape	solcap_snp_c1_13531	chr10	49044169	additive	5.57	9.49	-0.347333	9.43	-0.350724
Tuber shape	solcap_snp_c1_13531	chr10	49044169	general	5.57	7.62		7.56
Tuber shape	solcap_snp_c1_13531	chr10	49044169	diplo-additive	5.57	6.36	-0.560807	6.35	-0.564401
Tuber shape	solcap_snp_c1_13531	chr10	49044169	2-dom-alt	5.55	6	-0.475403	5.86	-0.474766
Tuber shape	solcap_snp_c1_13531	chr10	49044169	diplo-general	5.57	5.72		5.7
Eye depth	solcap_snp_c2_45611	chr10	49098105	diplo-additive	5.57	6.69	0.41925	7	0.430399
Eye depth	solcap_snp_c2_45611	chr10	49098105	1-dom-ref	5.31	6.68	0.422748	6.97	0.433357
Eye depth	solcap_snp_c2_45611	chr10	49098105	additive	5.57	6.67	0.257558	6.96	0.263822
Eye depth	solcap_snp_c2_45611	chr10	49098105	general	5.57	5.99		6.29
Eye depth	solcap_snp_c2_45611	chr10	49098105	diplo-general	5.57	5.88		6.18
Tuber shape	solcap_snp_c2_45611	chr10	49098105	additive	5.57	10.62	0.426307	10.52	0.426728
Tuber shape	solcap_snp_c2_45611	chr10	49098105	general	5.57	8.64		8.54
Tuber shape	solcap_snp_c2_45611	chr10	49098105	diplo-additive	5.57	7.18	0.563498	7.09	0.563299
Tuber shape	solcap_snp_c2_45611	chr10	49098105	1-dom-ref	5.31	6.97	0.559642	6.88	0.559038
Tuber shape	solcap_snp_c2_45611	chr10	49098105	diplo-general	5.57	6.34		6.25
Tuber shape	solcap_snp_c2_45611	chr10	49098105	2-dom-ref	5.45	5.76	0.548085	5.72	0.548251
Eye depth	solcap_snp_c2_45606	chr10	49113461	diplo-additive	5.57	6.31	0.392977	6.55	0.400947
Eye depth	solcap_snp_c2_45606	chr10	49113461	1-dom-ref	5.31	6.3	0.39612	6.52	0.403624
Eye depth	solcap_snp_c2_45606	chr10	49113461	additive	5.57			5.76	0.221566
Eye depth	solcap_snp_c2_45606	chr10	49113461	diplo-general	5.57			5.74
Eye depth	solcap_snp_c2_45606	chr10	49113461	general	5.57			5.7
Tuber shape	solcap_snp_c2_45606	chr10	49113461	additive	5.57	11.36	0.411325	11.24	0.411598
Tuber shape	solcap_snp_c2_45606	chr10	49113461	general	5.57	9.24		9.12
Tuber shape	solcap_snp_c2_45606	chr10	49113461	diplo-additive	5.57	7.67	0.564838	7.58	0.564088
Tuber shape	solcap_snp_c2_45606	chr10	49113461	1-dom-ref	5.31	7.47	0.561775	7.37	0.560755
Tuber shape	solcap_snp_c2_45606	chr10	49113461	diplo-general	5.57	6.82		6.73
Tuber shape	solcap_snp_c2_45606	chr10	49113461	2-dom-ref	5.45	6.09	0.528584	6.04	0.528784
Eye depth	chr10_49217026	chr10	49217026	general	5.57	6.29		6.36
Eye depth	chr10_49217026	chr10	49217026	additive	5.57	6.11	-0.229088	6.25	-0.23142
Eye depth	chr10_49217026	chr10	49217026	1-dom-alt	5.55	6.06	-0.378305	6.27	-0.38508
Eye depth	chr10_49217026	chr10	49217026	diplo-additive	5.57	5.75	-0.36193	5.97	-0.369261
Tuber shape	chr10_49217026	chr10	49217026	additive	5.57	7.36	-0.327789	7.32	-0.32802
Tuber shape	chr10_49217026	chr10	49217026	general	5.57	6.23		6.13
Tuber shape	chr10_49217026	chr10	49217026	1-dom-alt	5.55	6.18	-0.493898	6.1	-0.492809
Tuber shape	chr10_49217026	chr10	49217026	diplo-additive	5.57	5.86	-0.473064	5.81	-0.472954
Eye depth	chr10_49271921	chr10	49271921	1-dom-alt	5.55			5.71	-0.359339
Eye depth	chr10_49271921	chr10	49271921	diplo-additive	5.57			5.71	-0.359339
Eye depth	chr10_49271921	chr10	49271921	diplo-general	5.57			5.71
Tuber shape	chr10_49271921	chr10	49271921	additive	5.57	8.37	-0.413989	8.26	-0.41377
Tuber shape	chr10_49271921	chr10	49271921	general	5.57	6.97		6.88
Tuber shape	chr10_49271921	chr10	49271921	1-dom-alt	5.55	6.41	-0.494881	6.34	-0.494237
Tuber shape	chr10_49271921	chr10	49271921	diplo-additive	5.57	6.41	-0.494881	6.34	-0.494237
Tuber shape	chr10_49271921	chr10	49271921	diplo-general	5.57	6.41		6.34
Eye depth	solcap_snp_c2_25510	chr10	49532389	general	5.57	8.6		8.87
Eye depth	solcap_snp_c2_25510	chr10	49532389	1-dom-alt	5.55	8.05	-0.464101	8.29	-0.471464
Eye depth	solcap_snp_c2_25510	chr10	49532389	diplo-additive	5.57	8.05	-0.464101	8.29	-0.471464
Eye depth	solcap_snp_c2_25510	chr10	49532389	diplo-general	5.57	8.05		8.29
Eye depth	solcap_snp_c2_25510	chr10	49532389	additive	5.57	7.71	-0.245811	7.91	-0.249064
Tuber shape	solcap_snp_c2_25510	chr10	49532389	additive	5.57	13.94	-0.434339	13.79	-0.434008
Tuber shape	solcap_snp_c2_25510	chr10	49532389	general	5.57	12.25		12.1
Tuber shape	solcap_snp_c2_25510	chr10	49532389	2-dom-alt	5.55	8.56	-0.590274	8.47	-0.588978
Tuber shape	solcap_snp_c2_25510	chr10	49532389	1-dom-alt	5.55	8.04	-0.599783	7.95	-0.598863
Tuber shape	solcap_snp_c2_25510	chr10	49532389	diplo-additive	5.57	8.04	-0.599783	7.95	-0.598863
Tuber shape	solcap_snp_c2_25510	chr10	49532389	diplo-general	5.57	8.04		7.95
Tuber uniformity	solcap_snp_c2_25510	chr10	49532389	2-dom-ref	5.45	5.77	0.545973	5.7	0.546891
Eye depth	solcap_snp_c2_25485	chr10	49589876	general	5.57	15.78		16.15
Eye depth	solcap_snp_c2_25485	chr10	49589876	additive	5.57	13.97	-0.347319	14.23	-0.350138
Eye depth	solcap_snp_c2_25485	chr10	49589876	1-dom-alt	5.55	13.72	-0.620242	14.06	-0.627997
Eye depth	solcap_snp_c2_25485	chr10	49589876	diplo-additive	5.57	13.72	-0.620242	14.06	-0.627997
Eye depth	solcap_snp_c2_25485	chr10	49589876	diplo-general	5.57	13.72		14.06
Eye depth	solcap_snp_c2_25485	chr10	49589876	2-dom-alt	5.55	8.47	-0.455261	8.57	-0.45734
Tuber shape	solcap_snp_c2_25485	chr10	49589876	additive	5.57	19.59	-0.533232	19.43	-0.533211
Tuber shape	solcap_snp_c2_25485	chr10	49589876	general	5.57	18		17.83
Tuber shape	solcap_snp_c2_25485	chr10	49589876	1-dom-alt	5.55	13.52	-0.793793	13.37	-0.793141
Tuber shape	solcap_snp_c2_25485	chr10	49589876	diplo-additive	5.57	13.52	-0.793793	13.37	-0.793141
Tuber shape	solcap_snp_c2_25485	chr10	49589876	diplo-general	5.57	13.52		13.37
Tuber shape	solcap_snp_c2_25485	chr10	49589876	2-dom-alt	5.55	10.87	-0.669734	10.82	-0.670302
Eye depth	solcap_snp_c1_16351	chr10	49613716	1-dom-alt	5.55	9.17	-0.490748	9.42	-0.498042
Eye depth	solcap_snp_c1_16351	chr10	49613716	diplo-additive	5.57	9.17	-0.490748	9.42	-0.498042
Eye depth	solcap_snp_c1_16351	chr10	49613716	diplo-general	5.57	9.17		9.42
Eye depth	solcap_snp_c1_16351	chr10	49613716	general	5.57	8.83		9.14
Eye depth	solcap_snp_c1_16351	chr10	49613716	additive	5.57	7.59	-0.263124	7.87	-0.268284
Tuber shape	solcap_snp_c1_16351	chr10	49613716	additive	5.57	14.35	-0.476066	14.22	-0.476517
Tuber shape	solcap_snp_c1_16351	chr10	49613716	general	5.57	13.16		13.03
Tuber shape	solcap_snp_c1_16351	chr10	49613716	1-dom-alt	5.55	11.24	-0.70566	11.09	-0.704579
Tuber shape	solcap_snp_c1_16351	chr10	49613716	diplo-additive	5.57	11.24	-0.70566	11.09	-0.704579
Tuber shape	solcap_snp_c1_16351	chr10	49613716	diplo-general	5.57	11.24		11.09
Tuber shape	solcap_snp_c1_16351	chr10	49613716	2-dom-alt	5.55	6.45	-0.536466	6.42	-0.537167
Eye depth	chr10_49623329	chr10	49623329	1-dom-alt	5.55	6.73	-0.393585	6.91	-0.399172
Eye depth	chr10_49623329	chr10	49623329	diplo-additive	5.57	6.73	-0.393585	6.91	-0.399172
Eye depth	chr10_49623329	chr10	49623329	diplo-general	5.57	6.73		6.91
Eye depth	chr10_49623329	chr10	49623329	general	5.57	6.05		6.28
Eye depth	chr10_49623329	chr10	49623329	additive	5.57	5.64	-0.231461	5.9	-0.23711
Tuber shape	chr10_49623329	chr10	49623329	additive	5.57	9.67	-0.401333	9.64	-0.402704
Tuber shape	chr10_49623329	chr10	49623329	general	5.57	8.63		8.57
Tuber shape	chr10_49623329	chr10	49623329	1-dom-alt	5.55	8.58	-0.579494	8.47	-0.578511
Tuber shape	chr10_49623329	chr10	49623329	diplo-additive	5.57	8.58	-0.579494	8.47	-0.578511
Tuber shape	chr10_49623329	chr10	49623329	diplo-general	5.57	8.58		8.47
Eye depth	chr10_49623340	chr10	49623340	1-dom-ref	5.31	7.04	0.408778	7.26	0.415534
Eye depth	chr10_49623340	chr10	49623340	diplo-additive	5.57	7.04	0.408778	7.26	0.415534
Eye depth	chr10_49623340	chr10	49623340	diplo-general	5.57	7.04		7.26
Eye depth	chr10_49623340	chr10	49623340	general	5.57	6.57		6.83
Eye depth	chr10_49623340	chr10	49623340	additive	5.57	5.69	0.231116	5.99	0.237647
Tuber shape	chr10_49623340	chr10	49623340	additive	5.57	9.98	0.405543	9.96	0.407155
Tuber shape	chr10_49623340	chr10	49623340	general	5.57	8.65		8.6
Tuber shape	chr10_49623340	chr10	49623340	1-dom-ref	5.31	8.04	0.567212	7.94	0.566184
Tuber shape	chr10_49623340	chr10	49623340	diplo-additive	5.57	8.04	0.567212	7.94	0.566184
Tuber shape	chr10_49623340	chr10	49623340	diplo-general	5.57	8.04		7.94
Eye depth	chr10_49659801	chr10	49659801	1-dom-alt	5.55	6.59	-0.391981	6.78	-0.397873
Eye depth	chr10_49659801	chr10	49659801	diplo-additive	5.57	6.59	-0.391981	6.78	-0.397873
Eye depth	chr10_49659801	chr10	49659801	diplo-general	5.57	6.59		6.78
Eye depth	chr10_49659801	chr10	49659801	additive	5.57	5.73	-0.237999	5.92	-0.242204
Eye depth	chr10_49659801	chr10	49659801	general	5.57			5.59
Tuber shape	chr10_49659801	chr10	49659801	1-dom-alt	5.55	8.75	-0.590151	8.65	-0.589322
Tuber shape	chr10_49659801	chr10	49659801	diplo-additive	5.57	8.75	-0.590151	8.65	-0.589322
Tuber shape	chr10_49659801	chr10	49659801	diplo-general	5.57	8.75		8.65
Tuber shape	chr10_49659801	chr10	49659801	additive	5.57	8.62	-0.382765	8.55	-0.383083
Tuber shape	chr10_49659801	chr10	49659801	general	5.57	8		7.92
Eye depth	solcap_snp_c2_25471	chr10	49660365	general	5.57	15.3		15.78
Eye depth	solcap_snp_c2_25471	chr10	49660365	additive	5.57	14.06	-0.364197	14.51	-0.370112
Eye depth	solcap_snp_c2_25471	chr10	49660365	1-dom-alt	5.55	13.63	-0.626282	14.01	-0.634841
Eye depth	solcap_snp_c2_25471	chr10	49660365	diplo-additive	5.57	13.63	-0.626282	14.01	-0.634841
Eye depth	solcap_snp_c2_25471	chr10	49660365	diplo-general	5.57	13.63		14.01
Eye depth	solcap_snp_c2_25471	chr10	49660365	2-dom-alt	5.55	7.67	-0.440466	7.91	-0.44737
Tuber shape	solcap_snp_c2_25471	chr10	49660365	additive	5.57	19.53	-0.556465	19.45	-0.558038
Tuber shape	solcap_snp_c2_25471	chr10	49660365	general	5.57	18		17.9
Tuber shape	solcap_snp_c2_25471	chr10	49660365	1-dom-alt	5.55	13.98	-0.818568	13.84	-0.818479
Tuber shape	solcap_snp_c2_25471	chr10	49660365	diplo-additive	5.57	13.98	-0.818568	13.84	-0.818479
Tuber shape	solcap_snp_c2_25471	chr10	49660365	diplo-general	5.57	13.98		13.84
Tuber shape	solcap_snp_c2_25471	chr10	49660365	2-dom-alt	5.55	10.26	-0.66284	10.26	-0.665696
Eye depth	solcap_snp_c2_25469	chr10	49660614	additive	5.57	7.2	0.271396	7.46	0.276675
Eye depth	solcap_snp_c2_25469	chr10	49660614	1-dom-ref	5.31	6.53	0.392642	6.73	0.399097
Eye depth	solcap_snp_c2_25469	chr10	49660614	diplo-additive	5.57	6.53	0.392642	6.73	0.399097
Eye depth	solcap_snp_c2_25469	chr10	49660614	diplo-general	5.57	6.53		6.73
Eye depth	solcap_snp_c2_25469	chr10	49660614	general	5.57	6.05		6.29
Tuber shape	solcap_snp_c2_25469	chr10	49660614	additive	5.57	11.28	0.445876	11.19	0.446225
Tuber shape	solcap_snp_c2_25469	chr10	49660614	general	5.57	9.79		9.69
Tuber shape	solcap_snp_c2_25469	chr10	49660614	1-dom-ref	5.31	9.09	0.606425	8.98	0.605528
Tuber shape	solcap_snp_c2_25469	chr10	49660614	diplo-additive	5.57	9.09	0.606425	8.98	0.605528
Tuber shape	solcap_snp_c2_25469	chr10	49660614	diplo-general	5.57	9.09		8.98
Tuber shape	solcap_snp_c2_25469	chr10	49660614	2-dom-ref	5.45	5.49	0.516307	5.47	0.517095
Eye depth	solcap_snp_c1_8021	chr10	49714522	additive	5.57	6.74	0.258192	6.93	0.261837
Eye depth	solcap_snp_c1_8021	chr10	49714522	1-dom-ref	5.31	6.5	0.390587	6.67	0.395845
Eye depth	solcap_snp_c1_8021	chr10	49714522	diplo-additive	5.57	6.5	0.390587	6.67	0.395845
Eye depth	solcap_snp_c1_8021	chr10	49714522	diplo-general	5.57	6.5		6.67
Eye depth	solcap_snp_c1_8021	chr10	49714522	general	5.57	5.78		5.99
Tuber shape	solcap_snp_c1_8021	chr10	49714522	additive	5.57	11.87	0.451169	11.76	0.45089
Tuber shape	solcap_snp_c1_8021	chr10	49714522	general	5.57	10.37		10.23
Tuber shape	solcap_snp_c1_8021	chr10	49714522	1-dom-ref	5.31	9.12	0.605845	9	0.604396
Tuber shape	solcap_snp_c1_8021	chr10	49714522	diplo-additive	5.57	9.12	0.605845	9	0.604396
Tuber shape	solcap_snp_c1_8021	chr10	49714522	diplo-general	5.57	9.12		9
Tuber shape	solcap_snp_c1_8021	chr10	49714522	2-dom-ref	5.45	6.06	0.535732	6.04	0.536933
Eye depth	solcap_snp_c1_8020	chr10	49714620	1-dom-alt	5.55	8.47	-0.473555	8.73	-0.481271
Eye depth	solcap_snp_c1_8020	chr10	49714620	diplo-additive	5.57	8.47	-0.473555	8.73	-0.481271
Eye depth	solcap_snp_c1_8020	chr10	49714620	diplo-general	5.57	8.47		8.73
Eye depth	solcap_snp_c1_8020	chr10	49714620	general	5.57	7.77		8.09
Eye depth	solcap_snp_c1_8020	chr10	49714620	additive	5.57	7	-0.257507	7.3	-0.263429
Tuber shape	solcap_snp_c1_8020	chr10	49714620	additive	5.57	15.64	-0.508353	15.53	-0.509424
Tuber shape	solcap_snp_c1_8020	chr10	49714620	general	5.57	14.29		14.17
Tuber shape	solcap_snp_c1_8020	chr10	49714620	1-dom-alt	5.55	11.67	-0.724968	11.52	-0.724028
Tuber shape	solcap_snp_c1_8020	chr10	49714620	diplo-additive	5.57	11.67	-0.724968	11.52	-0.724028
Tuber shape	solcap_snp_c1_8020	chr10	49714620	diplo-general	5.57	11.67		11.52
Tuber shape	solcap_snp_c1_8020	chr10	49714620	2-dom-alt	5.55	7.35	-0.56924	7.34	-0.571431
Eye depth	solcap_snp_c1_8019	chr10	49714737	general	5.57	14.34		14.72
Eye depth	solcap_snp_c1_8019	chr10	49714737	additive	5.57	13.43	-0.354088	13.77	-0.358302
Eye depth	solcap_snp_c1_8019	chr10	49714737	1-dom-alt	5.55	13.21	-0.602605	13.5	-0.608906
Eye depth	solcap_snp_c1_8019	chr10	49714737	diplo-additive	5.57	13.21	-0.602605	13.5	-0.608906
Eye depth	solcap_snp_c1_8019	chr10	49714737	diplo-general	5.57	13.21		13.5
Eye depth	solcap_snp_c1_8019	chr10	49714737	2-dom-alt	5.55	7.05	-0.418666	7.24	-0.424064
Tuber shape	solcap_snp_c1_8019	chr10	49714737	additive	5.57	19	-0.546169	18.88	-0.546973
Tuber shape	solcap_snp_c1_8019	chr10	49714737	general	5.57	17.15		17.03
Tuber shape	solcap_snp_c1_8019	chr10	49714737	1-dom-alt	5.55	12.44	-0.753329	12.3	-0.752386
Tuber shape	solcap_snp_c1_8019	chr10	49714737	diplo-additive	5.57	12.44	-0.753329	12.3	-0.752386
Tuber shape	solcap_snp_c1_8019	chr10	49714737	diplo-general	5.57	12.44		12.3
Tuber shape	solcap_snp_c1_8019	chr10	49714737	2-dom-alt	5.55	11.09	-0.686967	11.08	-0.689225
Eye depth	solcap_snp_c2_25535	chr10	49986727	1-dom-alt	5.55	12.85	-0.609937	13.2	-0.618731
Eye depth	solcap_snp_c2_25535	chr10	49986727	diplo-additive	5.57	12.85	-0.609937	13.2	-0.618731
Eye depth	solcap_snp_c2_25535	chr10	49986727	diplo-general	5.57	12.85		13.2
Eye depth	solcap_snp_c2_25535	chr10	49986727	additive	5.57	12.81	-0.427681	13.09	-0.431906
Eye depth	solcap_snp_c2_25535	chr10	49986727	general	5.57	12.44		12.78
Tuber shape	solcap_snp_c2_25535	chr10	49986727	additive	5.57	16.02	-0.619514	15.93	-0.620264
Tuber shape	solcap_snp_c2_25535	chr10	49986727	general	5.57	14.66		14.55
Tuber shape	solcap_snp_c2_25535	chr10	49986727	1-dom-alt	5.55	13.22	-0.798341	13.06	-0.79774
Tuber shape	solcap_snp_c2_25535	chr10	49986727	diplo-additive	5.57	13.22	-0.798341	13.06	-0.79774
Tuber shape	solcap_snp_c2_25535	chr10	49986727	diplo-general	5.57	13.22		13.06
Tuber shape	solcap_snp_c2_25535	chr10	49986727	2-dom-alt	5.55	6.03	-0.626361	6.1	-0.633148
Eye depth	solcap_snp_c2_56343	chr10	50035016	general	5.57	10.65		10.97
Eye depth	solcap_snp_c2_56343	chr10	50035016	additive	5.57	9.87	-0.291107	10.34	-0.298298
Eye depth	solcap_snp_c2_56343	chr10	50035016	1-dom-alt	5.55	9.83	-0.560034	9.98	-0.564154
Eye depth	solcap_snp_c2_56343	chr10	50035016	diplo-additive	5.57	9.19	-0.534142	9.36	-0.538984
Eye depth	solcap_snp_c2_56343	chr10	50035016	diplo-general	5.57	9.1		9.22
Eye depth	solcap_snp_c2_56343	chr10	50035016	2-dom-alt	5.55	6.69	-0.393862	7.06	-0.405627
Tuber shape	solcap_snp_c2_56343	chr10	50035016	additive	5.57	14.93	-0.46671	14.96	-0.469774
Tuber shape	solcap_snp_c2_56343	chr10	50035016	general	5.57	13.86		13.78
Tuber shape	solcap_snp_c2_56343	chr10	50035016	1-dom-alt	5.55	10.97	-0.76459	10.79	-0.761614
Tuber shape	solcap_snp_c2_56343	chr10	50035016	diplo-additive	5.57	10.25	-0.729575	10.11	-0.727382
Tuber shape	solcap_snp_c2_56343	chr10	50035016	diplo-general	5.57	10.23		10.03
Tuber shape	solcap_snp_c2_56343	chr10	50035016	2-dom-alt	5.55	8.53	-0.578441	8.6	-0.583759
Eye depth	solcap_snp_c2_56344	chr10	50035074	additive	5.57	8.25	-0.302473	8.45	-0.306109
Eye depth	solcap_snp_c2_56344	chr10	50035074	general	5.57	7.81		8.02
Eye depth	solcap_snp_c2_56344	chr10	50035074	1-dom-alt	5.55	7.78	-0.427493	7.98	-0.433148
Eye depth	solcap_snp_c2_56344	chr10	50035074	diplo-additive	5.57	7.78	-0.427493	7.98	-0.433148
Eye depth	solcap_snp_c2_56344	chr10	50035074	diplo-general	5.57	7.78		7.98
Tuber shape	solcap_snp_c2_56344	chr10	50035074	additive	5.57	9.18	-0.412306	9.06	-0.411356
Tuber shape	solcap_snp_c2_56344	chr10	50035074	1-dom-alt	5.55	9	-0.59656	8.89	-0.5953
Tuber shape	solcap_snp_c2_56344	chr10	50035074	diplo-additive	5.57	9	-0.59656	8.89	-0.5953
Tuber shape	solcap_snp_c2_56344	chr10	50035074	diplo-general	5.57	9		8.89
Tuber shape	solcap_snp_c2_56344	chr10	50035074	general	5.57	8.94		8.81
Eye depth	solcap_snp_c2_55948	chr10	50058479	1-dom-alt	5.55	7.63	-0.424077	7.81	-0.429291
Eye depth	solcap_snp_c2_55948	chr10	50058479	diplo-additive	5.57	7.63	-0.424077	7.81	-0.429291
Eye depth	solcap_snp_c2_55948	chr10	50058479	diplo-general	5.57	7.63		7.81
Eye depth	solcap_snp_c2_55948	chr10	50058479	additive	5.57	7.27	-0.270203	7.45	-0.273488
Eye depth	solcap_snp_c2_55948	chr10	50058479	general	5.57	6.83		7.08
Tuber shape	solcap_snp_c2_55948	chr10	50058479	additive	5.57	10.52	-0.424932	10.44	-0.424874
Tuber shape	solcap_snp_c2_55948	chr10	50058479	general	5.57	9.17		9.07
Tuber shape	solcap_snp_c2_55948	chr10	50058479	1-dom-alt	5.55	8.94	-0.596067	8.83	-0.594651
Tuber shape	solcap_snp_c2_55948	chr10	50058479	diplo-additive	5.57	8.94	-0.596067	8.83	-0.594651
Tuber shape	solcap_snp_c2_55948	chr10	50058479	diplo-general	5.57	8.94		8.83
Eye depth	solcap_snp_c2_57640	chr10	50246740	general	5.57	14.37		14.65
Eye depth	solcap_snp_c2_57640	chr10	50246740	additive	5.57	13.12	-0.317919	13.32	-0.319857
Eye depth	solcap_snp_c2_57640	chr10	50246740	1-dom-alt	5.55	13.01	-0.60453	13.23	-0.609157
Eye depth	solcap_snp_c2_57640	chr10	50246740	diplo-general	5.57	12.48		12.71
Eye depth	solcap_snp_c2_57640	chr10	50246740	diplo-additive	5.57	11.91	-0.565098	12.1	-0.569265
Eye depth	solcap_snp_c2_57640	chr10	50246740	2-dom-alt	5.55	6.89	-0.398495	7.04	-0.402335
Tuber shape	solcap_snp_c2_57640	chr10	50246740	general	5.57	17.38		17.31
Tuber shape	solcap_snp_c2_57640	chr10	50246740	additive	5.57	14.26	-0.428101	14.22	-0.429045
Tuber shape	solcap_snp_c2_57640	chr10	50246740	diplo-general	5.57	11.94		11.82
Tuber shape	solcap_snp_c2_57640	chr10	50246740	1-dom-alt	5.55	10.98	-0.712192	10.86	-0.7113
Tuber shape	solcap_snp_c2_57640	chr10	50246740	2-dom-alt	5.55	9.67	-0.613668	9.67	-0.61614
Tuber shape	solcap_snp_c2_57640	chr10	50246740	diplo-additive	5.57	9.32	-0.639877	9.21	-0.638778
Eye depth	solcap_snp_c2_57641	chr10	50246851	1-dom-alt	5.55	15.01	-0.667118	15.23	-0.671247
Eye depth	solcap_snp_c2_57641	chr10	50246851	diplo-additive	5.57	15.01	-0.667118	15.23	-0.671247
Eye depth	solcap_snp_c2_57641	chr10	50246851	diplo-general	5.57	15.01		15.23
Eye depth	solcap_snp_c2_57641	chr10	50246851	general	5.57	13.87		14.11
Eye depth	solcap_snp_c2_57641	chr10	50246851	additive	5.57	12.32	-0.262512	12.6	-0.265393
Eye depth	solcap_snp_c2_57641	chr10	50246851	2-dom-alt	5.55	10.21	-0.536967	10.39	-0.541524
Tuber shape	solcap_snp_c2_57641	chr10	50246851	additive	5.57	15.7	-0.383688	15.59	-0.384125
Tuber shape	solcap_snp_c2_57641	chr10	50246851	general	5.57	14.46		14.4
Tuber shape	solcap_snp_c2_57641	chr10	50246851	1-dom-alt	5.55	12.11	-0.768401	11.98	-0.7673
Tuber shape	solcap_snp_c2_57641	chr10	50246851	diplo-additive	5.57	12.11	-0.768401	11.98	-0.7673
Tuber shape	solcap_snp_c2_57641	chr10	50246851	diplo-general	5.57	12.11		11.98
Tuber shape	solcap_snp_c2_57641	chr10	50246851	2-dom-alt	5.55	10.82	-0.714139	10.66	-0.711934
Tuber shape	solcap_snp_c2_57641	chr10	50246851	2-dom-ref	5.45	7.07	-0.654416	7.14	-0.661596
Eye depth	chr10_50383811	chr10	50383811	1-dom-alt	5.55	7.61	-0.423818	7.77	-0.428676
Eye depth	chr10_50383811	chr10	50383811	diplo-additive	5.57	7.61	-0.423818	7.77	-0.428676
Eye depth	chr10_50383811	chr10	50383811	diplo-general	5.57	7.61		7.77
Eye depth	chr10_50383811	chr10	50383811	additive	5.57	7.03	-0.321154	7.12	-0.322959
Eye depth	chr10_50383811	chr10	50383811	general	5.57	6.96		7.1
Tuber shape	chr10_50383811	chr10	50383811	1-dom-alt	5.55	10.3	-0.643197	10.13	-0.640937
Tuber shape	chr10_50383811	chr10	50383811	diplo-additive	5.57	10.3	-0.643197	10.13	-0.640937
Tuber shape	chr10_50383811	chr10	50383811	diplo-general	5.57	10.3		10.13
Tuber shape	chr10_50383811	chr10	50383811	additive	5.57	9.82	-0.494806	9.67	-0.492933
Tuber shape	chr10_50383811	chr10	50383811	general	5.57	9.8		9.63
Eye depth	chr10_50383861	chr10	50383861	additive	5.57	14.81	0.357437	15.08	0.360188
Eye depth	chr10_50383861	chr10	50383861	general	5.57	14.26		14.56
Eye depth	chr10_50383861	chr10	50383861	1-dom-ref	5.31	13.22	0.594792	13.45	0.600036
Eye depth	chr10_50383861	chr10	50383861	diplo-additive	5.57	12.67	0.575265	12.88	0.579675
Eye depth	chr10_50383861	chr10	50383861	diplo-general	5.57	12.33		12.57
Eye depth	chr10_50383861	chr10	50383861	2-dom-ref	5.45	8.56	0.455582	8.69	0.458296
Tuber shape	chr10_50383861	chr10	50383861	additive	5.57	20.52	0.54485	20.4	0.545395
Tuber shape	chr10_50383861	chr10	50383861	general	5.57	18.32		18.19
Tuber shape	chr10_50383861	chr10	50383861	1-dom-ref	5.31	13.67	0.779495	13.48	0.77776
Tuber shape	chr10_50383861	chr10	50383861	diplo-additive	5.57	13.55	0.767506	13.37	0.765683
Tuber shape	chr10_50383861	chr10	50383861	2-dom-ref	5.45	12.73	0.723696	12.68	0.724891
Tuber shape	chr10_50383861	chr10	50383861	diplo-general	5.57	12.69		12.5
Eye depth	chr10_50430076	chr10	50430076	1-dom-ref	5.31	6.9	0.528225	6.85	0.525514
Eye depth	chr10_50430076	chr10	50430076	diplo-general	5.57	6.43		6.39
Eye depth	chr10_50430076	chr10	50430076	diplo-additive	5.57	6.23	0.480805	6.17	0.477949
Tuber shape	chr10_50430076	chr10	50430076	additive	5.57	7.54	0.460581	7.59	0.464465
Tuber shape	chr10_50430076	chr10	50430076	1-dom-ref	5.31	7.41	0.707313	7.45	0.712461
Tuber shape	chr10_50430076	chr10	50430076	diplo-additive	5.57	7.07	0.663974	7.11	0.669523
Tuber shape	chr10_50430076	chr10	50430076	general	5.57	6.73		6.72
Tuber shape	chr10_50430076	chr10	50430076	diplo-general	5.57	6.59		6.62
Tuber shape	chr10_50430076	chr10	50430076	2-dom-ref	5.45	5.66	1.04805	5.65	1.05112
Eye depth	solcap_snp_c1_11535	chr10	50580495	1-dom-ref	5.31	7.68	0.422207	7.79	0.425512
Eye depth	solcap_snp_c1_11535	chr10	50580495	diplo-additive	5.57	7.68	0.422207	7.79	0.425512
Eye depth	solcap_snp_c1_11535	chr10	50580495	diplo-general	5.57	7.68		7.79
Eye depth	solcap_snp_c1_11535	chr10	50580495	additive	5.57	7.41	0.279052	7.55	0.281557
Eye depth	solcap_snp_c1_11535	chr10	50580495	general	5.57	7.32		7.45
Tuber shape	solcap_snp_c1_11535	chr10	50580495	additive	5.57	8.89	0.397224	8.77	0.39602
Tuber shape	solcap_snp_c1_11535	chr10	50580495	general	5.57	8.45		8.3
Tuber shape	solcap_snp_c1_11535	chr10	50580495	1-dom-ref	5.31	8.24	0.565877	8.07	0.562642
Tuber shape	solcap_snp_c1_11535	chr10	50580495	diplo-additive	5.57	8.24	0.565877	8.07	0.562642
Tuber shape	solcap_snp_c1_11535	chr10	50580495	diplo-general	5.57	8.24		8.07
Eye depth	solcap_snp_c2_38917	chr10	50611760	1-dom-ref	5.31	7.44	0.415559	7.53	0.418609
Eye depth	solcap_snp_c2_38917	chr10	50611760	diplo-additive	5.57	7.08	0.399705	7.17	0.402113
Eye depth	solcap_snp_c2_38917	chr10	50611760	diplo-general	5.57	6.7		6.81
Eye depth	solcap_snp_c2_38917	chr10	50611760	additive	5.57	6.58	0.260356	6.67	0.262063
Eye depth	solcap_snp_c2_38917	chr10	50611760	general	5.57	6.55		6.68
Tuber shape	solcap_snp_c2_38917	chr10	50611760	1-dom-ref	5.31	8.34	0.570437	8.16	0.567016
Tuber shape	solcap_snp_c2_38917	chr10	50611760	diplo-additive	5.57	8.28	0.560924	8.1	0.557549
Tuber shape	solcap_snp_c2_38917	chr10	50611760	additive	5.57	7.82	0.369234	7.69	0.367584
Tuber shape	solcap_snp_c2_38917	chr10	50611760	diplo-general	5.57	7.47		7.3
Tuber shape	solcap_snp_c2_38917	chr10	50611760	general	5.57	7.32		7.15
Eye depth	solcap_snp_c2_53064	chr10	50731809	diplo-additive	5.57	6.39	-0.362897	6.3	-0.360419
Eye depth	solcap_snp_c2_53064	chr10	50731809	additive	5.57	6.37	-0.287005	6.22	-0.283077
Eye depth	solcap_snp_c2_53064	chr10	50731809	1-dom-alt	5.55	6.26	-0.364465	6.17	-0.362055
Eye depth	solcap_snp_c2_53064	chr10	50731809	diplo-general	5.57	5.58
Tuber shape	solcap_snp_c2_53064	chr10	50731809	additive	5.57	7.43	-0.402705	7.33	-0.40182
Tuber shape	solcap_snp_c2_53064	chr10	50731809	diplo-additive	5.57	6.54	-0.474408	6.45	-0.473391
Tuber shape	solcap_snp_c2_53064	chr10	50731809	diplo-general	5.57	6.25		6.13
Tuber shape	solcap_snp_c2_53064	chr10	50731809	general	5.57	6.17		6.07
Tuber shape	solcap_snp_c2_53064	chr10	50731809	1-dom-alt	5.55	6.06	-0.46237	5.97	-0.461555
Eye depth	solcap_snp_c2_54862	chr10	51010634	1-dom-ref	5.31	5.98	0.37534	5.92	0.373523
Eye depth	solcap_snp_c2_54862	chr10	51010634	diplo-additive	5.57	5.84	0.361467	5.79	0.359865
Tuber shape	solcap_snp_c2_54862	chr10	51010634	diplo-additive	5.57	6.82	0.507764	6.72	0.50683
Tuber shape	solcap_snp_c2_54862	chr10	51010634	additive	5.57	6.6	0.302837	6.61	0.304717
Tuber shape	solcap_snp_c2_54862	chr10	51010634	diplo-general	5.57	6.35		6.26
Tuber shape	solcap_snp_c2_54862	chr10	51010634	1-dom-ref	5.31	6.03	0.486556	5.94	0.485594
Tuber shape	solcap_snp_c2_54862	chr10	51010634	general	5.57	5.68		5.63

## Sheet: Table S9b
Table S9b: List of most significant marker-trait associations (MTAs) per QTL (QTL-MTAs) from K and QK models. QTL-MTAs appearing for all gene action models are included.
Trait	Marker	Chrom	Position	Model	Threshold	Score (K Model)	Effect (K Model)	Score (QK Model)	Effect (QK Model)
After cooking blackening	solcap_snp_c2_56714	chr01	1083841	2-dom-alt	5.55	8.43	-0.81679	8.23	-0.805266
After cooking blackening	solcap_snp_c2_56714	chr01	1083841	general	5.57	7.71		7.48
After cooking blackening	chr01_86122529	chr01	86122529	2-dom-ref	5.45	6.45	-1.12577	6.39	-1.11809
After cooking blackening	chr01_87668102	chr01	87668102	1-dom-ref	5.31	6.45	-1.12577	6.39	-1.11809
After cooking blackening	chr01_87696636	chr01	87696636	2-dom-ref	5.45	6.45	-1.12577	6.39	-1.11809
After cooking blackening	chr01_88032313	chr01	88032313	1-dom-alt	5.55	6.82	0.693129	6.88	0.694566
After cooking blackening	chr01_88032313	chr01	88032313	diplo-general	5.57	6.02		6.05
After cooking blackening	chr02_32301311	chr02	32301311	1-dom-ref	5.31	6.97	-0.980359	6.79	-0.965568
After cooking blackening	chr02_32301311	chr02	32301311	diplo-general	5.57	6.21		6.04
After cooking blackening	chr03_4471195	chr03	4471195	2-dom-alt	5.55	6.29	-1.10769	6.23	-1.09939
After cooking blackening	chr03_4473984	chr03	4473984	general	5.57	6.07		5.77
After cooking blackening	solcap_snp_c1_6348	chr03	48304511	1-dom-ref	5.31	9.61	-1.04922	9.54	-1.04299
After cooking blackening	solcap_snp_c1_6348	chr03	48304511	diplo-general	5.57	8.7		8.63
After cooking blackening	solcap_snp_c1_6348	chr03	48304511	general	5.57	7.82		7.84
After cooking blackening	chr05_4616950	chr05	4616950	general	5.57	6.24		5.95
After cooking blackening	chr05_4616950	chr05	4616950	additive	5.57	5.67	-0.145947
After cooking blackening	chr05_4664299	chr05	4664299	2-dom-alt	5.55	6.3	-1.11366	6.27	-1.10774
After cooking blackening	chr05_50172505	chr05	50172505	general	5.57	6.73		6.64
After cooking blackening	chr05_50172505	chr05	50172505	2-dom-alt	5.55	6.11	-0.567145	5.93	-0.557392
After cooking blackening	chr06_45447204	chr06	45447204	1-dom-ref	5.31	6.35	-1.11579	6.31	-1.10821
After cooking blackening	chr06_48675074	chr06	48675074	2-dom-ref	5.45	6.35	-1.11579	6.31	-1.10821
After cooking blackening	solcap_snp_c2_9011	chr06	53033201	1-dom-ref	5.31	5.34	-0.194431
After cooking blackening	chr06_56066717	chr06	56066717	2-dom-alt	5.55	6.64	-0.862615	6.7	-0.863838
After cooking blackening	chr06_56066717	chr06	56066717	general	5.57	6.23		6.24
After cooking blackening	chr07_52271898	chr07	52271898	1-dom-ref	5.31	8.64	-0.649032	8.46	-0.640556
After cooking blackening	chr07_52271898	chr07	52271898	diplo-general	5.57	7.83		7.64
After cooking blackening	chr07_52271898	chr07	52271898	general	5.57	6.8		6.64
After cooking blackening	solcap_snp_c2_42757	chr07	53172608	1-dom-alt	5.55	5.66	0.283138
After cooking blackening	chr07_53228342	chr07	53228342	2-dom-alt	5.55	6.88	-0.972866	6.68	-0.955547
After cooking blackening	chr08_53003386	chr08	53003386	2-dom-alt	5.55	6.09	-1.08327	6.12	-1.08268
After cooking blackening	chr08_54843929	chr08	54843929	1-dom-alt	5.55	6.38	-0.208007	6.59	-0.21104
After cooking blackening	chr08_54843929	chr08	54843929	diplo-additive	5.57	6.38	-0.208007	6.59	-0.21104
After cooking blackening	chr08_54843929	chr08	54843929	diplo-general	5.57	6.38		6.59
After cooking blackening	solcap_snp_c2_19125	chr08	54879224	1-dom-ref	5.31	6.28	0.197352	6.46	0.199626
After cooking blackening	chr08_55990271	chr08	55990271	general	5.57	7.21		7.33
After cooking blackening	chr08_55990271	chr08	55990271	additive	5.57	6.64	-0.213884	6.8	-0.215946
After cooking blackening	chr08_57155618	chr08	57155618	2-dom-alt	5.55	6.09	-1.08327	6.12	-1.08268
After cooking blackening	chr08_57244960	chr08	57244960	1-dom-alt	5.55	6.09	1.08327	6.12	1.08268
After cooking blackening	solcap_snp_c2_16998	chr08	57262719	1-dom-ref	5.31	6.09	-1.08327	6.12	-1.08268
After cooking blackening	chr08_57397431	chr08	57397431	2-dom-ref	5.45	6.09	-1.08327	6.12	-1.08268
After cooking blackening	chr08_58958179	chr08	58958179	diplo-general	5.57	6.19		6.48
After cooking blackening	chr08_58958179	chr08	58958179	1-dom-ref	5.31	6.09	-1.08327	6.12	-1.08268
After cooking blackening	chr09_8432648	chr09	8432648	2-dom-ref	5.45	6.27	-1.10345	6.17	-1.09166
After cooking blackening	chr09_60628740	chr09	60628740	2-dom-alt	5.55	6.06	-0.254225	6.08	-0.254985
After cooking blackening	chr09_64429520	chr09	64429520	1-dom-ref	5.31	6.27	-1.10345	6.17	-1.09166
After cooking blackening	chr09_64429520	chr09	64429520	2-dom-ref	5.45	6.27	-1.10345	6.17	-1.09166
After cooking blackening	chr09_67244185	chr09	67244185	2-dom-ref	5.45	6.27	-1.10345	6.17	-1.09166
After cooking blackening	chr10_1154771	chr10	1154771	2-dom-alt	5.55	6.82	0.978861	6.65	0.963179
After cooking blackening	chr10_1154771	chr10	1154771	general	5.57	5.62
After cooking blackening	chr10_46824811	chr10	46824811	1-dom-alt	5.55	6.9	1.16739	6.82	1.15669
After cooking blackening	chr10_46824811	chr10	46824811	diplo-general	5.57	6.14		6.04
After cooking blackening	chr10_54965887	chr10	54965887	1-dom-ref	5.31	7.22	-0.767596	7.13	-0.760401
After cooking blackening	chr10_56216532	chr10	56216532	diplo-general	5.57	7.62		7.71
After cooking blackening	chr10_56216532	chr10	56216532	1-dom-alt	5.55	6.77	0.693719	6.8	0.693434
After cooking blackening	chr10_56216532	chr10	56216532	general	5.57	6.64		6.68
After cooking blackening	chr10_57105445	chr10	57105445	additive	5.57	5.73	-0.0766927	5.76	-0.0770338
After cooking blackening	chr12_576984	chr12	576984	2-dom-alt	5.55	6.29	-1.1103	6.21	-1.09993
After cooking blackening	chr12_3279376	chr12	3279376	1-dom-alt	5.55	6.29	1.1103	6.21	1.09993
After cooking blackening	chr12_7052755	chr12	7052755	2-dom-alt	5.55	6.29	-1.1103	6.21	-1.09993
After cooking blackening	chr12_7052755	chr12	7052755	2-dom-ref	5.45	6.29	-1.1103	6.21	-1.09993
After cooking blackening	chr12_9888881	chr12	9888881	1-dom-ref	5.31	6.29	-1.1103	6.21	-1.09993
After cooking blackening	chr12_48900155	chr12	48900155	2-dom-alt	5.55	6.29	-1.1103	6.21	-1.09993
Average tuber weight	chr01_66991241	chr01	66991241	diplo-additive	5.57	5.9	11.1693	6.14	11.5489
Average tuber weight	chr01_66991241	chr01	66991241	additive	5.57	5.71	5.55974	5.96	5.76255
Average tuber weight	chr02_40212654	chr02	40212654	2-dom-alt	5.55	6.11	90.1148	6.11	90.111
Average tuber weight	chr02_40212654	chr02	40212654	general	5.57	6		6.05
Black dot	solcap_snp_c2_36537	chr01	84950069	2-dom-ref	4.79			4.93	4.84391
Black dot	solcap_snp_c2_26938	chr08	6656143	2-dom-alt	4.78	4.94	5.17009
Black dot	chr08_13120400	chr08	13120400	general	5.51			6.45
Black scurf	chr01_1641563	chr01	1641563	2-dom-ref	5.45	9.09	12.3288	8.9	12.22
Black scurf	chr01_1641563	chr01	1641563	general	5.57	8.36		8.06
Black scurf	chr01_82281085	chr01	82281085	2-dom-alt	5.54	11.36	20.8952	11.29	20.8448
Black scurf	chr01_82281085	chr01	82281085	general	5.57	10.41		10.33
Black scurf	chr01_84329619	chr01	84329619	general	5.57	7.18		7.27
Black scurf	chr02_28375147	chr02	28375147	1-dom-ref	5.31	5.42	14.14	5.46	14.2274
Black scurf	chr02_28375147	chr02	28375147	2-dom-ref	5.45			5.46	14.2274
Black scurf	chr02_40968720	chr02	40968720	2-dom-ref	5.45	8.86	25.7122	8.93	25.9388
Black scurf	chr02_40968720	chr02	40968720	general	5.57	7.94		8
Black scurf	chr02_43370405	chr02	43370405	1-dom-ref	5.31	8.86	25.7122	8.93	25.9388
Black scurf	chr02_43370405	chr02	43370405	diplo-general	5.57	8.04		8.14
Black scurf	chr02_43370405	chr02	43370405	general	5.57	6.82		6.92
Black scurf	chr03_58294455	chr03	58294455	2-dom-alt	5.54	8.81	25.6923	8.92	25.938
Black scurf	chr03_58294455	chr03	58294455	general	5.57	7.97		8.06
Black scurf	chr04_61675520	chr04	61675520	1-dom-ref	5.31	5.43	14.0804	5.37	14.0588
Black scurf	chr04_67414969	chr04	67414969	1-dom-ref	5.31	6.32	15.3621	6.49	15.6159
Black scurf	chr04_67446650	chr04	67446650	diplo-general	5.57	6.4		6.49
Black scurf	chr04_67446650	chr04	67446650	general	5.57			5.6
Black scurf	chr05_2050496	chr05	2050496	2-dom-alt	5.54	8.78	25.6314	8.85	25.8427
Black scurf	chr05_2050496	chr05	2050496	general	5.57	8.01		8.24
Black scurf	chr05_3709550	chr05	3709550	1-dom-ref	5.31	8.78	25.6314	8.85	25.8427
Black scurf	chr05_3709550	chr05	3709550	2-dom-ref	5.45	8.78	25.6314	8.85	25.8427
Black scurf	chr05_3709550	chr05	3709550	diplo-general	5.57	8.35		8.66
Black scurf	chr05_3709550	chr05	3709550	general	5.57	7.73		7.99
Black scurf	chr05_19376446	chr05	19376446	2-dom-alt	5.54	8.78	25.6314	8.85	25.8427
Black scurf	chr05_19376446	chr05	19376446	general	5.57	8.01		8.03
Black scurf	chr05_46796271	chr05	46796271	general	5.57	8.12		8.12
Black scurf	chr05_52371889	chr05	52371889	2-dom-ref	5.45	7.89	-10.6884	7.66	-10.5573
Black scurf	chr05_52371953	chr05	52371953	1-dom-alt	5.55	7.89	10.6884	7.66	10.5573
Black scurf	chr05_52371953	chr05	52371953	2-dom-alt	5.54	7.89	10.6884	7.66	10.5573
Black scurf	chr05_52371953	chr05	52371953	diplo-additive	5.57	7.89	10.6884	7.66	10.5573
Black scurf	chr05_52371953	chr05	52371953	diplo-general	5.57	7.89		7.66
Black scurf	chr05_52371953	chr05	52371953	general	5.57	7.47		7.26
Black scurf	chr05_52371953	chr05	52371953	additive	5.57	6.99	4.58617	6.76	4.52264
Black scurf	chr07_52029903	chr07	52029903	general	5.57			5.58
Black scurf	chr07_52131036	chr07	52131036	2-dom-ref	5.45	5.64	14.6808	5.61	14.692
Black scurf	chr08_45397313	chr08	45397313	2-dom-alt	5.54	6	5.98907	6.02	6.03584
Black scurf	chr08_49604649	chr08	49604649	1-dom-ref	5.31	8.97	25.8185	9.01	25.9834
Black scurf	solcap_snp_c1_15692	chr08	49820861	1-dom-alt	5.55	8.97	-25.8185	9.01	-25.9834
Black scurf	solcap_snp_c2_28522	chr08	50650453	diplo-general	5.57	8.73		8.74
Black scurf	chr08_51315335	chr08	51315335	general	5.57	8.18		8.29
Black scurf	chr08_53154983	chr08	53154983	2-dom-ref	5.45	6.03	9.42819	6	9.53863
Black scurf	chr09_1542138	chr09	1542138	1-dom-alt	5.55	5.62	-8.48004	6.03	-8.90699
Black scurf	chr09_29876333	chr09	29876333	general	5.57	7.3		7.29
Black scurf	chr10_6048550	chr10	6048550	general	5.57	6.79		6.84
Black scurf	chr10_44024724	chr10	44024724	2-dom-ref	5.45	6.74	-15.8083	6.81	-15.9406
Black scurf	chr10_44024724	chr10	44024724	general	5.57	5.92		5.98
Black scurf	chr11_32771986	chr11	32771986	general	5.57	7.09		7.22
Tuber skin brightness	solcap_snp_c2_11584	chr02	6094025	additive	5.57			5.69	-0.424662
Tuber skin brightness	chr02_28929643	chr02	28929643	2-dom-alt	5.55	5.76	-2.2143	5.62	-2.19012
Tuber skin brightness	chr02_31549993	chr02	31549993	2-dom-ref	5.45	7.38	-3.45007	7.19	-3.40417
Tuber skin brightness	chr02_31549993	chr02	31549993	general	5.57	6.84		6.64
Tuber skin brightness	chr02_31549993	chr02	31549993	2-dom-alt	5.55	5.92	-1.82466	5.78	-1.80198
Tuber skin brightness	solcap_snp_c2_15066	chr02	43229112	2-dom-alt	5.55	6.08	3.07331	6.03	3.0587
Tuber skin brightness	chr02_43238350	chr02	43238350	2-dom-ref	5.45	6.08	-3.07331	6.03	-3.0587
Tuber skin brightness	chr06_38005283	chr06	38005283	additive	5.57	5.84	-0.287781	5.86	-0.289258
Tuber skin brightness	chr06_38005283	chr06	38005283	2-dom-alt	5.55	5.81	-0.579182	5.86	-0.583759
Common scab	solcap_snp_c2_41335	chr01	64463239	2-dom-alt	5.55	6.17	-7.43276	5.7	-7.11561
Common scab	solcap_snp_c2_41336	chr01	64463260	2-dom-ref	5.45	6.17	7.43276	5.7	7.11561
Common scab	chr08_34540716	chr08	34540716	1-dom-ref	5.31	5.33	6.2157
Common scab	chr11_40241089	chr11	40241089	2-dom-alt	5.55	5.86	16.1936	5.71	15.7762
Common scab	chr12_11240374	chr12	11240374	2-dom-ref	5.45	7.13	13.2132	6.9	12.8278
Common scab	chr12_11240374	chr12	11240374	general	5.57	5.73
Common scab	chr12_12881745	chr12	12881745	2-dom-ref	5.45	5.51	13.8178
Tuber dry matter	chr10_58099346	chr10	58099346	1-dom-alt	5.55	7.99	-2.88399	7.76	-2.84839
Tuber dry matter	chr10_58099346	chr10	58099346	diplo-additive	5.57	7.99	-2.88399	7.76	-2.84839
Tuber dry matter	chr10_58099346	chr10	58099346	diplo-general	5.57	7.99		7.76
Tuber dry matter	chr10_58099346	chr10	58099346	general	5.57	7.19		6.95
Tuber dry matter	chr10_58099346	chr10	58099346	additive	5.57	7	-2.38273	6.82	-2.35286
Tuber dry matter	chr12_57450585	chr12	57450585	2-dom-alt	5.55			5.64	3.57258
Eye depth	chr03_60298153	chr03	60298153	additive	5.57	5.79	-0.644085
Eye depth	chr04_5763134	chr04	5763134	2-dom-alt	5.55	6.23	-1.57181	5.75	-1.50949
Eye depth	chr04_5763134	chr04	5763134	general	5.57	5.64
Eye depth	chr04_10456693	chr04	10456693	2-dom-ref	5.45	7.38	-1.68695	7.19	-1.66109
Eye depth	chr04_10456693	chr04	10456693	general	5.57	6.16		5.91
Eye depth	chr04_46696845	chr04	46696845	2-dom-alt	5.55	8.87	-3.07201	8.46	-2.99698
Eye depth	chr04_46696845	chr04	46696845	general	5.57	8.04		7.62
Eye depth	chr06_40734919	chr06	40734919	1-dom-alt	5.55	5.76	-0.5913	6.16	-0.617489
Eye depth	chr06_40735030	chr06	40735030	additive	5.57	6.31	-0.534105	6.73	-0.556226
Eye depth	chr06_40735030	chr06	40735030	general	5.57	5.72		6.07
Eye depth	chr06_40735030	chr06	40735030	diplo-additive	5.57			5.71	-0.59181
Eye depth	chr06_40735030	chr06	40735030	diplo-general	5.57			5.71
Eye depth	chr07_53711618	chr07	53711618	2-dom-alt	5.55	7.21	-1.2683	6.67	-1.21588
Eye depth	chr07_53926257	chr07	53926257	2-dom-ref	5.45	8.89	-3.09828	8.36	-2.99029
Eye depth	chr07_53926257	chr07	53926257	general	5.57	8.01		7.29
Eye depth	solcap_snp_c2_45881	chr09	53729760	2-dom-ref	5.45	13.22	-2.72032	12.73	-2.66268
Eye depth	solcap_snp_c2_45881	chr09	53729760	general	5.57	12.13		11.57
Eye depth	solcap_snp_c2_45881	chr09	53729760	2-dom-alt	5.55	5.99	-0.840699	5.58	-0.808837
Eye depth	solcap_snp_c2_25485	chr10	49589876	general	5.57	15.78		16.15
Eye depth	solcap_snp_c2_57641	chr10	50246851	1-dom-alt	5.55	15.01	-0.667118	15.23	-0.671247
Eye depth	solcap_snp_c2_57641	chr10	50246851	diplo-additive	5.57	15.01	-0.667118	15.23	-0.671247
Eye depth	solcap_snp_c2_57641	chr10	50246851	diplo-general	5.57	15.01		15.23
Eye depth	solcap_snp_c2_57641	chr10	50246851	2-dom-alt	5.55	10.21	-0.536967	10.39	-0.541524
Eye depth	chr10_50383861	chr10	50383861	additive	5.57	14.81	0.357437	15.08	0.360188
Eye depth	chr10_50383861	chr10	50383861	1-dom-ref	5.31	13.22	0.594792	13.45	0.600036
Eye depth	chr10_50383861	chr10	50383861	2-dom-ref	5.45	8.56	0.455582	8.69	0.458296
Eye depth	chr11_3404728	chr11	3404728	2-dom-alt	5.55	10.8	-2.02383	10.29	-1.96456
Eye depth	chr11_3404728	chr11	3404728	general	5.57	10.07		9.62
Eye depth	chr11_6166082	chr11	6166082	2-dom-alt	5.55	5.57	-0.450125
Eye depth	chr11_7400337	chr11	7400337	2-dom-ref	5.45	6.81	0.951355	6.4	0.91519
Eye depth	chr11_7400337	chr11	7400337	general	5.57	5.6
Eye depth	chr11_10058756	chr11	10058756	2-dom-alt	5.55	6.08	-1.33777	6.02	-1.32143
Eye depth	chr12_1449252	chr12	1449252	2-dom-alt	5.55	13.05	-2.6898	12.62	-2.64427
Eye depth	chr12_1449252	chr12	1449252	general	5.57	12.25		11.89
Tuber flesh colour	chr02_32301311	chr02	32301311	1-dom-ref	5.31	6.97	3.24704	8.28	3.34042
Tuber flesh colour	chr02_32301311	chr02	32301311	diplo-general	5.57	6.39		7.91
Tuber flesh colour	chr02_32301311	chr02	32301311	general	5.57			6.91
Tuber flesh colour	chr02_45195794	chr02	45195794	2-dom-ref	5.45			5.64	1.655
Tuber flesh colour	chr03_41501750	chr03	41501750	diplo-general	5.57	10.58
Tuber flesh colour	chr03_41527317	chr03	41527317	diplo-additive	5.57	11.17	0.745741
Tuber flesh colour	chr03_41527317	chr03	41527317	additive	5.57	9.59	0.468944
Tuber flesh colour	solcap_snp_c2_46603	chr03	42455195	2-dom-alt	5.55	7.63	-0.555262	6.04	-0.444716
Tuber flesh colour	solcap_snp_c2_20227	chr03	43546430	1-dom-alt	5.55	22.36	1.10672	15.86	0.906051
Tuber flesh colour	chr03_44031918	chr03	44031918	2-dom-ref	5.45	10.1	-0.704859
Tuber flesh colour	chr03_44033492	chr03	44033492	1-dom-ref	5.31	31.35	-1.29606	24.77	-1.12794
Tuber flesh colour	chr03_44033492	chr03	44033492	diplo-additive	5.57	30.33	-1.26646	23.54	-1.09514
Tuber flesh colour	chr03_44033492	chr03	44033492	diplo-general	5.57	30.22		23.79
Tuber flesh colour	chr03_44033492	chr03	44033492	general	5.57	29.34		22.37
Tuber flesh colour	chr03_44033492	chr03	44033492	additive	5.57	22.14	-0.623668	13.7	-0.496821
Tuber flesh colour	chr03_45444220	chr03	45444220	2-dom-alt	5.55	6.12	0.528935
Tuber flesh colour	chr03_45449131	chr03	45449131	1-dom-alt	5.55	25.27	1.11203	18.47	0.92777
Tuber flesh colour	solcap_snp_c2_25653	chr03	47133164	2-dom-alt	5.55	13.15	0.761434	8.73	0.585421
Tuber flesh colour	chr03_47342606	chr03	47342606	1-dom-ref	5.31	25.76	-1.16974	18.6	-0.975374
Tuber flesh colour	chr03_47342606	chr03	47342606	diplo-general	5.57	24.77		17.86
Tuber flesh colour	chr03_47342606	chr03	47342606	diplo-additive	5.57	24.67	-1.13225	17.41	-0.934226
Tuber flesh colour	chr03_47342606	chr03	47342606	general	5.57	23.1		16.26
Tuber flesh colour	chr03_47342606	chr03	47342606	additive	5.57	16.57	-0.578659
Tuber flesh colour	chr03_48304511	chr03	48304511	2-dom-ref	5.45	17.42	-0.915941	10.82	-0.697049
Tuber flesh colour	chr03_48304511	chr03	48304511	additive	5.57			9.47	-0.194988
Tuber flesh colour	chr03_50343327	chr03	50343327	1-dom-alt	5.55	11.55	0.702858	7.05	0.50727
Tuber flesh colour	solcap_snp_c1_398	chr03	50462478	2-dom-alt	5.55	5.63	0.426248
Tuber flesh colour	chr03_50472590	chr03	50472590	2-dom-ref	5.45			6.52	-0.447604
Tuber flesh colour	chr05_10586111	chr05	10586111	1-dom-alt	5.55			6.09	-2.09752
Tuber flesh colour	chr05_10586111	chr05	10586111	diplo-general	5.57			6.49
Tuber flesh colour	chr05_10586111	chr05	10586111	general	5.57			5.63
Tuber flesh colour	chr07_53228342	chr07	53228342	2-dom-alt	5.55	7.23	3.35203	7.99	3.30173
Tuber flesh colour	chr07_53228342	chr07	53228342	general	5.57	6.71		7.35
Tuber flesh colour	chr07_55218233	chr07	55218233	1-dom-alt	5.55	5.95	-2.07093	6.2	-1.97918
Tuber flesh colour	chr08_4816673	chr08	4816673	2-dom-alt	5.55			5.79	1.82578
Tuber flesh colour	chr10_1154771	chr10	1154771	2-dom-alt	5.55	7.18	-3.34517	8.08	-3.33184
Tuber flesh colour	chr10_1154771	chr10	1154771	general	5.57	6		6.95
Tuber flesh colour	chr10_53541706	chr10	53541706	1-dom-alt	5.55			5.81	-2.03735
Tuber flesh colour	chr11_44481634	chr11	44481634	2-dom-ref	5.45			5.93	1.79071
Tuber flesh colour	chr11_44481634	chr11	44481634	additive	5.57			5.69	0.530254
Tuber flesh colour	chr11_44481634	chr11	44481634	general	5.57			5.94
Height breadth ratio	chr03_47183592	chr03	47183592	general	5.57	5.79		5.83
Height breadth ratio	solcap_snp_c2_50302	chr05	4944682	additive	5.57	6.57	0.0308168	6.47	0.0309115
Height breadth ratio	solcap_snp_c2_50302	chr05	4944682	general	5.57	5.62
Height breadth ratio	chr10_4673749	chr10	4673749	1-dom-alt	5.55	5.73	0.099571	5.83	0.101315
Height breadth ratio	chr10_4673749	chr10	4673749	additive	5.57	5.73	0.099571	5.83	0.101315
Height breadth ratio	chr10_4673749	chr10	4673749	diplo-additive	5.57	5.73	0.099571	5.83	0.101315
Height breadth ratio	chr10_4673749	chr10	4673749	diplo-general	5.57	5.73		5.83
Height breadth ratio	chr10_4673749	chr10	4673749	general	5.57	5.73		5.83
Height breadth ratio	chr12_4567466	chr12	4567466	general	5.57	5.8
Tuber shape	solcap_snp_c2_25471	chr10	49660365	1-dom-alt	5.55	13.98	-0.818568	13.84	-0.818479
Tuber shape	solcap_snp_c2_25471	chr10	49660365	diplo-additive	5.57	13.98	-0.818568	13.84	-0.818479
Tuber shape	solcap_snp_c2_25471	chr10	49660365	diplo-general	5.57	13.98		13.84
Tuber shape	solcap_snp_c1_8019	chr10	49714737	2-dom-alt	5.55	11.09	-0.686967	11.08	-0.689225
Tuber shape	chr10_50383861	chr10	50383861	additive	5.57	20.52	0.54485	20.4	0.545395
Tuber shape	chr10_50383861	chr10	50383861	general	5.57	18.32		18.19
Tuber shape	chr10_50383861	chr10	50383861	1-dom-ref	5.31	13.67	0.779495	13.48	0.77776
Tuber shape	chr10_50383861	chr10	50383861	2-dom-ref	5.45	12.73	0.723696	12.68	0.724891
Tubers per stem	solcap_snp_c2_54598	chr05	13391108	2-dom-alt	5.55	6.04	-0.736601	6.07	-0.744284
Tubers per stem	chr06_51374524	chr06	51374524	2-dom-ref	5.45	6.62	0.641001	6.52	0.641694
Tubers per stem	chr06_51374524	chr06	51374524	general	5.57	6.27		6.15
Tubers per stem	chr06_56546361	chr06	56546361	additive	5.57	5.72	0.19919
Total tubers per plant	chr01_66016265	chr01	66016265	additive	5.57	5.64	22.2847	5.58	22.3706
Total tubers per plant	chr04_63755427	chr04	63755427	general	5.57	6.12		6.04
Total tubers per plant	chr04_63755427	chr04	63755427	additive	5.57	5.71	21.5202	5.64	21.6515
Total tubers per plant	chr04_63755427	chr04	63755427	2-dom-alt	5.55	5.57	63.3591
Total tubers per plant	chr09_50878917	chr09	50878917	1-dom-alt	5.55	5.91	43.0255	5.74	42.7584
Tuber uniformity	solcap_snp_c2_25510	chr10	49532389	2-dom-ref	5.45	5.77	0.545973	5.7	0.546891
Tuber sprouting	chr01_6237003	chr01	6237003	general	5.57	5.73		6.3
Tuber sprouting	chr01_15064177	chr01	15064177	diplo-general	5.57	6.47		6.97
Tuber sprouting	chr01_15064177	chr01	15064177	general	5.57	6.47		6.97
Tuber sprouting	solcap_snp_c2_35518	chr01	62156035	general	5.57	5.8		6.21
Tuber sprouting	chr01_63714469	chr01	63714469	general	5.57	6.67		7.15
Tuber sprouting	chr01_65999314	chr01	65999314	diplo-additive	5.57	5.64	5.66919
Tuber sprouting	solcap_snp_c2_16348	chr02	13859826	general	5.57	5.8		6.11
Tuber sprouting	solcap_snp_c2_51115	chr02	28245319	general	5.57			5.72
Tuber sprouting	chr03_34558316	chr03	34558316	general	5.57	5.86		6.1
Tuber sprouting	solcap_snp_c2_48371	chr03	38808607	general	5.57	5.9		6.12
Tuber sprouting	solcap_snp_c1_7112	chr03	53165918	general	5.57	5.63		5.79
Tuber sprouting	chr04_61731724	chr04	61731724	general	5.57	6.24		6.52
Tuber sprouting	solcap_snp_c2_50532	chr05	32496724	general	5.57	5.92		6.32
Tuber sprouting	solcap_snp_c2_57242	chr05	36587438	general	5.57	5.82		6.15
Tuber sprouting	chr05_46517291	chr05	46517291	general	5.57	5.82		6.04
Tuber sprouting	chr05_52063877	chr05	52063877	2-dom-alt	5.55	7.1	52.6042	7.39	54.0319
Tuber sprouting	chr05_52063877	chr05	52063877	general	5.57	6.42		6.68
Tuber sprouting	solcap_snp_c2_27564	chr06	3758998	general	5.57	5.62		5.98
Tuber sprouting	chr06_59041055	chr06	59041055	general	5.57	6.21		6.31
Tuber sprouting	chr07_332930	chr07	332930	2-dom-alt	5.55	6.92	52.3201	7.22	53.7086
Tuber sprouting	chr07_332930	chr07	332930	general	5.57	6.09		6.38
Tuber sprouting	solcap_snp_c2_6601	chr07	10075616	general	5.57			5.72
Tuber sprouting	solcap_snp_c2_56547	chr07	17169117	general	5.57	5.85		6.21
Tuber sprouting	solcap_snp_c2_34561	chr07	21038902	general	5.57	5.66		6.02
Tuber sprouting	solcap_snp_c1_16450	chr07	25252634	general	5.57	5.62		5.89
Tuber sprouting	solcap_snp_c2_31366	chr07	30807906	general	5.57	5.62		5.89
Tuber sprouting	solcap_snp_c2_1993	chr07	38542005	general	5.57	5.75		6.05
Tuber sprouting	chr07_44828209	chr07	44828209	2-dom-alt	5.55	5.99	26.0581	6.11	26.373
Tuber sprouting	chr07_45262541	chr07	45262541	general	5.57	6.04		6.08
Tuber sprouting	solcap_snp_c2_38764	chr07	49065413	general	5.57	5.69		5.84
Tuber sprouting	solcap_snp_c2_28171	chr07	52491515	general	5.57	5.65		5.74
Tuber sprouting	chr09_10090278	chr09	10090278	general	5.57	5.77		5.74
Tuber sprouting	chr11_644550	chr11	644550	additive	5.57	5.79	7.69452
Tuber sprouting	chr11_1115236	chr11	1115236	1-dom-alt	5.55	6.73	10.4482	6.18	10.06
Tuber sprouting	chr11_1115236	chr11	1115236	diplo-general	5.57	5.96
Tuber sprouting	chr11_2824581	chr11	2824581	2-dom-alt	5.55	7.1	53.3887	7.43	54.7648
Tuber sprouting	chr11_2824581	chr11	2824581	general	5.57	6.73		6.98
Tuber sprouting	chr11_10344556	chr11	10344556	2-dom-ref	5.45	7.1	53.3887	7.43	54.7648
Tuber sprouting	chr11_10344556	chr11	10344556	general	5.57	6.82		7.25
Tuber sprouting	chr11_45525259	chr11	45525259	1-dom-alt	5.55	6.49	7.40426	6.39	7.34117
Tuber sprouting	chr11_45525259	chr11	45525259	diplo-additive	5.57	6.49	7.40426	6.39	7.34117
Tuber sprouting	chr11_45525259	chr11	45525259	diplo-general	5.57	6.49		6.39
Tuber sprouting	solcap_snp_c2_34194	chr11	46392768	general	5.57	5.85		6.1
Tuber sprouting	chr12_56280690	chr12	56280690	general	5.57	5.83		6.06
Tuber yield	chr01_48616298	chr01	48616298	2-dom-ref	5.45			5.51	-3.62161
Tuber yield	chr01_78786092	chr01	78786092	1-dom-ref	5.31	5.37	-16.4571	5.46	-16.4919
Tuber yield	chr01_78786162	chr01	78786162	2-dom-ref	5.45			5.46	-16.4919
Tuber yield	chr02_25482863	chr02	25482863	2-dom-ref	5.45			5.48	-5.07682
Tuber yield	chr03_35821952	chr03	35821952	additive	5.57	5.92	2.59634	6.64	2.8013
Tuber yield	chr03_35821952	chr03	35821952	1-dom-alt	5.55			6.05	3.31089
Tuber yield	chr03_35821952	chr03	35821952	diplo-additive	5.57			6.05	3.31089
Tuber yield	chr03_35821952	chr03	35821952	diplo-general	5.57			6.05
Tuber yield	chr03_35821952	chr03	35821952	general	5.57			5.82
Tuber yield	chr03_46407327	chr03	46407327	1-dom-ref	5.31			5.44	-11.1714
Tuber yield	chr04_9446052	chr04	9446052	2-dom-ref	5.45	5.64	2.26914
Tuber yield	chr06_56005795	chr06	56005795	diplo-additive	5.57	6.65	2.81977	6.37	2.74628
Tuber yield	chr06_56005795	chr06	56005795	diplo-general	5.57	5.83
Tuber yield	chr08_57420725	chr08	57420725	general	5.57	6.37		6.25
Tuber yield	chr12_16077270	chr12	16077270	2-dom-alt	5.55	6.84	-12.8188	7	-12.904
Tuber yield	chr12_16077270	chr12	16077270	general	5.57	6.16		6.26

## Sheet: Table S9a
Table S9a: List of significant marker-trait associations (MTAs) from K and QK models. MTAs appearing for all gene action models are included.
Trait	Marker	Chrom	Position	Model	Threshold	Score (K Model)	Effect (K Model)	Score (QK Model)	Effect (QK Model)
After cooking blackening	solcap_snp_c2_56714	chr01	1083841	2-dom-alt	5.55	8.43	-0.81679	8.23	-0.805266
After cooking blackening	solcap_snp_c2_56714	chr01	1083841	general	5.57	7.71		7.48
After cooking blackening	chr01_86122529	chr01	86122529	2-dom-ref	5.45	6.45	-1.12577	6.39	-1.11809
After cooking blackening	chr01_87668102	chr01	87668102	1-dom-ref	5.31	6.45	-1.12577	6.39	-1.11809
After cooking blackening	chr01_87668102	chr01	87668102	diplo-general	5.57	5.73		5.65
After cooking blackening	chr01_87696636	chr01	87696636	1-dom-ref	5.31	6.45	-1.12577	6.39	-1.11809
After cooking blackening	chr01_87696636	chr01	87696636	2-dom-ref	5.45	6.45	-1.12577	6.39	-1.11809
After cooking blackening	chr01_87696636	chr01	87696636	diplo-general	5.57	5.68		5.6
After cooking blackening	chr01_88032313	chr01	88032313	1-dom-alt	5.55	6.82	0.693129	6.88	0.694566
After cooking blackening	chr01_88032313	chr01	88032313	diplo-general	5.57	6.02		6.05
After cooking blackening	chr02_32301311	chr02	32301311	1-dom-ref	5.31	6.97	-0.980359	6.79	-0.965568
After cooking blackening	chr02_32301311	chr02	32301311	diplo-general	5.57	6.21		6.04
After cooking blackening	chr03_4471195	chr03	4471195	2-dom-alt	5.55	6.29	-1.10769	6.23	-1.09939
After cooking blackening	chr03_4471195	chr03	4471195	general	5.57	5.91		5.67
After cooking blackening	chr03_4473984	chr03	4473984	2-dom-alt	5.55	6.29	-1.10769	6.23	-1.09939
After cooking blackening	chr03_4473984	chr03	4473984	general	5.57	6.07		5.77
After cooking blackening	solcap_snp_c1_6348	chr03	48304511	1-dom-ref	5.31	9.61	-1.04922	9.54	-1.04299
After cooking blackening	solcap_snp_c1_6348	chr03	48304511	diplo-general	5.57	8.7		8.63
After cooking blackening	solcap_snp_c1_6348	chr03	48304511	general	5.57	7.82		7.84
After cooking blackening	chr03_49460415	chr03	49460415	1-dom-ref	5.31	5.4	-0.61718	5.37	-0.614171
After cooking blackening	chr03_49460620	chr03	49460620	1-dom-ref	5.31	5.4	-0.61718	5.37	-0.614171
After cooking blackening	chr05_4616950	chr05	4616950	general	5.57	6.24		5.95
After cooking blackening	chr05_4616950	chr05	4616950	2-dom-alt	5.55	5.86	-0.497796	5.78	-0.49306
After cooking blackening	chr05_4616950	chr05	4616950	additive	5.57	5.67	-0.145947
After cooking blackening	chr05_4664299	chr05	4664299	2-dom-alt	5.55	6.3	-1.11366	6.27	-1.10774
After cooking blackening	chr05_4664299	chr05	4664299	general	5.57	6.06		5.84
After cooking blackening	chr05_50172505	chr05	50172505	general	5.57	6.73		6.64
After cooking blackening	chr05_50172505	chr05	50172505	2-dom-alt	5.55	6.11	-0.567145	5.93	-0.557392
After cooking blackening	chr06_45447204	chr06	45447204	1-dom-ref	5.31	6.35	-1.11579	6.31	-1.10821
After cooking blackening	chr06_48675074	chr06	48675074	2-dom-ref	5.45	6.35	-1.11579	6.31	-1.10821
After cooking blackening	solcap_snp_c2_9011	chr06	53033201	1-dom-ref	5.31	5.34	-0.194431
After cooking blackening	chr06_56066717	chr06	56066717	2-dom-alt	5.55	6.64	-0.862615	6.7	-0.863838
After cooking blackening	chr06_56066717	chr06	56066717	general	5.57	6.23		6.24
After cooking blackening	chr06_56955242	chr06	56955242	2-dom-alt	5.55	5.99	-0.676902	5.88	-0.667907
After cooking blackening	chr07_52271898	chr07	52271898	1-dom-ref	5.31	8.64	-0.649032	8.46	-0.640556
After cooking blackening	chr07_52271898	chr07	52271898	diplo-general	5.57	7.83		7.64
After cooking blackening	chr07_52271898	chr07	52271898	general	5.57	6.8		6.64
After cooking blackening	solcap_snp_c1_8686	chr07	52469639	1-dom-ref	5.31	6.34	-1.11008	6.25	-1.09913
After cooking blackening	solcap_snp_c2_42757	chr07	53172608	1-dom-alt	5.55	5.66	0.283138
After cooking blackening	chr07_53226213	chr07	53226213	1-dom-ref	5.31	6.34	-1.11008	6.25	-1.09913
After cooking blackening	chr07_53226213	chr07	53226213	diplo-general	5.57	6.2		6.12
After cooking blackening	chr07_53228342	chr07	53228342	2-dom-alt	5.55	6.88	-0.972866	6.68	-0.955547
After cooking blackening	chr07_53228342	chr07	53228342	general	5.57	6.05		5.85
After cooking blackening	chr08_53003386	chr08	53003386	2-dom-alt	5.55	6.09	-1.08327	6.12	-1.08268
After cooking blackening	chr08_53727747	chr08	53727747	1-dom-alt	5.55	5.57	-0.187759	5.72	-0.189915
After cooking blackening	chr08_53727747	chr08	53727747	diplo-additive	5.57			5.72	-0.189915
After cooking blackening	chr08_53727747	chr08	53727747	diplo-general	5.57			5.72
After cooking blackening	chr08_54843929	chr08	54843929	1-dom-alt	5.55	6.38	-0.208007	6.59	-0.21104
After cooking blackening	chr08_54843929	chr08	54843929	diplo-additive	5.57	6.38	-0.208007	6.59	-0.21104
After cooking blackening	chr08_54843929	chr08	54843929	diplo-general	5.57	6.38		6.59
After cooking blackening	solcap_snp_c2_19125	chr08	54879224	1-dom-ref	5.31	6.28	0.197352	6.46	0.199626
After cooking blackening	solcap_snp_c2_19125	chr08	54879224	diplo-additive	5.57	6.28	0.197352	6.46	0.199626
After cooking blackening	solcap_snp_c2_19125	chr08	54879224	diplo-general	5.57	6.28		6.46
After cooking blackening	solcap_snp_c2_19125	chr08	54879224	additive	5.57	5.66	0.147184	5.86	0.149517
After cooking blackening	solcap_snp_c2_19125	chr08	54879224	general	5.57			5.66
After cooking blackening	solcap_snp_c2_19075	chr08	54993185	1-dom-ref	5.31	6.28	0.197352	6.46	0.199626
After cooking blackening	solcap_snp_c2_19075	chr08	54993185	diplo-additive	5.57	6.28	0.197352	6.46	0.199626
After cooking blackening	solcap_snp_c2_19075	chr08	54993185	diplo-general	5.57	6.28		6.46
After cooking blackening	solcap_snp_c2_19075	chr08	54993185	additive	5.57	5.66	0.147184	5.86	0.149517
After cooking blackening	solcap_snp_c2_19075	chr08	54993185	general	5.57			5.66
After cooking blackening	solcap_snp_c1_10390	chr08	55629015	additive	5.57	5.64	0.149594	5.82	0.151588
After cooking blackening	solcap_snp_c1_10390	chr08	55629015	1-dom-ref	5.31	5.36	0.181316	5.5	0.183124
After cooking blackening	solcap_snp_c2_34639	chr08	55926806	1-dom-ref	5.31	5.36	0.194715	5.48	0.196367
After cooking blackening	chr08_55990271	chr08	55990271	general	5.57	7.21		7.33
After cooking blackening	chr08_55990271	chr08	55990271	additive	5.57	6.64	-0.213884	6.8	-0.215946
After cooking blackening	chr08_55990271	chr08	55990271	1-dom-alt	5.55			5.7	-0.20208
After cooking blackening	chr08_55990271	chr08	55990271	diplo-additive	5.57			5.7	-0.20208
After cooking blackening	chr08_55990271	chr08	55990271	diplo-general	5.57			5.7
After cooking blackening	chr08_56258918	chr08	56258918	additive	5.57			5.73	-0.177816
After cooking blackening	chr08_57155618	chr08	57155618	2-dom-alt	5.55	6.09	-1.08327	6.12	-1.08268
After cooking blackening	chr08_57155618	chr08	57155618	general	5.57			5.69
After cooking blackening	chr08_57244960	chr08	57244960	1-dom-alt	5.55	6.09	1.08327	6.12	1.08268
After cooking blackening	solcap_snp_c2_16998	chr08	57262719	1-dom-ref	5.31	6.09	-1.08327	6.12	-1.08268
After cooking blackening	solcap_snp_c2_16999	chr08	57262738	1-dom-ref	5.31	6.09	-1.08327	6.12	-1.08268
After cooking blackening	chr08_57397431	chr08	57397431	2-dom-alt	5.55	6.09	-1.08327	6.12	-1.08268
After cooking blackening	chr08_57397431	chr08	57397431	2-dom-ref	5.45	6.09	-1.08327	6.12	-1.08268
After cooking blackening	chr08_57397431	chr08	57397431	general	5.57			5.67
After cooking blackening	chr08_57397524	chr08	57397524	2-dom-alt	5.55	6.09	-1.08327	6.12	-1.08268
After cooking blackening	chr08_57397524	chr08	57397524	2-dom-ref	5.45	6.09	-1.08327	6.12	-1.08268
After cooking blackening	chr08_57397524	chr08	57397524	general	5.57			5.67
After cooking blackening	chr08_58765712	chr08	58765712	2-dom-alt	5.55	6.09	1.08327	6.12	1.08268
After cooking blackening	chr08_58958179	chr08	58958179	diplo-general	5.57	6.19		6.48
After cooking blackening	chr08_58958179	chr08	58958179	1-dom-ref	5.31	6.09	-1.08327	6.12	-1.08268
After cooking blackening	chr09_8432648	chr09	8432648	2-dom-ref	5.45	6.27	-1.10345	6.17	-1.09166
After cooking blackening	chr09_60628740	chr09	60628740	2-dom-alt	5.55	6.06	-0.254225	6.08	-0.254985
After cooking blackening	chr09_64429520	chr09	64429520	1-dom-ref	5.31	6.27	-1.10345	6.17	-1.09166
After cooking blackening	chr09_64429520	chr09	64429520	2-dom-ref	5.45	6.27	-1.10345	6.17	-1.09166
After cooking blackening	chr09_67244185	chr09	67244185	2-dom-ref	5.45	6.27	-1.10345	6.17	-1.09166
After cooking blackening	chr10_1154771	chr10	1154771	2-dom-alt	5.55	6.82	0.978861	6.65	0.963179
After cooking blackening	chr10_1154771	chr10	1154771	general	5.57	5.62
After cooking blackening	chr10_46824811	chr10	46824811	1-dom-alt	5.55	6.9	1.16739	6.82	1.15669
After cooking blackening	chr10_46824811	chr10	46824811	diplo-general	5.57	6.14		6.04
After cooking blackening	chr10_54965887	chr10	54965887	1-dom-ref	5.31	7.22	-0.767596	7.13	-0.760401
After cooking blackening	chr10_54965887	chr10	54965887	diplo-general	5.57	6.92		6.88
After cooking blackening	chr10_54965887	chr10	54965887	general	5.57	5.82		5.79
After cooking blackening	chr10_56216532	chr10	56216532	diplo-general	5.57	7.62		7.71
After cooking blackening	chr10_56216532	chr10	56216532	1-dom-alt	5.55	6.77	0.693719	6.8	0.693434
After cooking blackening	chr10_56216532	chr10	56216532	general	5.57	6.64		6.68
After cooking blackening	chr10_57105445	chr10	57105445	additive	5.57	5.73	-0.0766927	5.76	-0.0770338
After cooking blackening	solcap_snp_c2_29767	chr10	57277910	1-dom-alt	5.55	5.79	0.306055	5.73	0.304052
After cooking blackening	chr12_576984	chr12	576984	2-dom-alt	5.55	6.29	-1.1103	6.21	-1.09993
After cooking blackening	chr12_3279376	chr12	3279376	1-dom-alt	5.55	6.29	1.1103	6.21	1.09993
After cooking blackening	chr12_7052755	chr12	7052755	2-dom-alt	5.55	6.29	-1.1103	6.21	-1.09993
After cooking blackening	chr12_7052755	chr12	7052755	2-dom-ref	5.45	6.29	-1.1103	6.21	-1.09993
After cooking blackening	chr12_9888881	chr12	9888881	1-dom-ref	5.31	6.29	-1.1103	6.21	-1.09993
After cooking blackening	chr12_48900155	chr12	48900155	2-dom-alt	5.55	6.29	-1.1103	6.21	-1.09993
Average tuber weight	chr01_66991241	chr01	66991241	diplo-additive	5.57	5.9	11.1693	6.14	11.5489
Average tuber weight	chr01_66991241	chr01	66991241	additive	5.57	5.71	5.55974	5.96	5.76255
Average tuber weight	chr02_40212654	chr02	40212654	2-dom-alt	5.55	6.11	90.1148	6.11	90.111
Average tuber weight	chr02_40212654	chr02	40212654	general	5.57	6		6.05
Black dot	solcap_snp_c2_26938	chr08	6656143	2-dom-alt	4.78	4.94	5.17009
Black dot	chr08_13120400	chr08	13120400	general	5.51			6.45
Black scurf	chr01_1641563	chr01	1641563	2-dom-ref	5.45	9.09	12.3288	8.9	12.22
Black scurf	chr01_1641563	chr01	1641563	general	5.57	8.36		8.06
Black scurf	chr01_1692157	chr01	1692157	2-dom-ref	5.45	5.77	8.1368	5.7	8.09524
Black scurf	solcap_snp_c2_21099	chr01	2619027	2-dom-ref	5.45	5.93	9.34998	5.79	9.25003
Black scurf	chr01_82281085	chr01	82281085	2-dom-alt	5.54	11.36	20.8952	11.29	20.8448
Black scurf	chr01_82281085	chr01	82281085	general	5.57	10.41		10.33
Black scurf	chr01_82281181	chr01	82281181	2-dom-alt	5.54	11.36	20.8952	11.29	20.8448
Black scurf	chr01_82281181	chr01	82281181	general	5.57	10.41		10.33
Black scurf	chr01_83860645	chr01	83860645	general	5.57	6.83		6.99
Black scurf	chr01_83860678	chr01	83860678	general	5.57	6.72		6.86
Black scurf	chr01_84329619	chr01	84329619	general	5.57	7.18		7.27
Black scurf	chr02_28375147	chr02	28375147	1-dom-ref	5.31	5.42	14.14	5.46	14.2274
Black scurf	chr02_28375147	chr02	28375147	2-dom-ref	5.45			5.46	14.2274
Black scurf	chr02_29271024	chr02	29271024	1-dom-ref	5.31	5.42	14.14	5.46	14.2274
Black scurf	chr02_29271863	chr02	29271863	1-dom-ref	5.31	5.42	14.14	5.46	14.2274
Black scurf	chr02_40968720	chr02	40968720	2-dom-ref	5.45	8.86	25.7122	8.93	25.9388
Black scurf	chr02_40968720	chr02	40968720	general	5.57	7.94		8
Black scurf	chr02_43370405	chr02	43370405	1-dom-ref	5.31	8.86	25.7122	8.93	25.9388
Black scurf	chr02_43370405	chr02	43370405	diplo-general	5.57	8.04		8.14
Black scurf	chr02_43370405	chr02	43370405	general	5.57	6.82		6.92
Black scurf	chr03_58294455	chr03	58294455	2-dom-alt	5.54	8.81	25.6923	8.92	25.938
Black scurf	chr03_58294455	chr03	58294455	general	5.57	7.97		8.06
Black scurf	chr04_61675520	chr04	61675520	1-dom-ref	5.31	5.43	14.0804	5.37	14.0588
Black scurf	chr04_67414969	chr04	67414969	1-dom-ref	5.31	6.32	15.3621	6.49	15.6159
Black scurf	chr04_67414969	chr04	67414969	diplo-general	5.57			5.66
Black scurf	chr04_67446650	chr04	67446650	diplo-general	5.57	6.4		6.49
Black scurf	chr04_67446650	chr04	67446650	1-dom-ref	5.31	6.32	15.3621	6.49	15.6159
Black scurf	chr04_67446650	chr04	67446650	general	5.57			5.6
Black scurf	chr05_2050496	chr05	2050496	2-dom-alt	5.54	8.78	25.6314	8.85	25.8427
Black scurf	chr05_2050496	chr05	2050496	general	5.57	8.01		8.24
Black scurf	chr05_2050535	chr05	2050535	2-dom-alt	5.54	8.78	25.6314	8.85	25.8427
Black scurf	chr05_2050535	chr05	2050535	general	5.57	8.01		8.24
Black scurf	chr05_3709550	chr05	3709550	1-dom-ref	5.31	8.78	25.6314	8.85	25.8427
Black scurf	chr05_3709550	chr05	3709550	2-dom-ref	5.45	8.78	25.6314	8.85	25.8427
Black scurf	chr05_3709550	chr05	3709550	diplo-general	5.57	8.35		8.66
Black scurf	chr05_3709550	chr05	3709550	general	5.57	7.73		7.99
Black scurf	chr05_19376446	chr05	19376446	2-dom-alt	5.54	8.78	25.6314	8.85	25.8427
Black scurf	chr05_19376446	chr05	19376446	general	5.57	8.01		8.03
Black scurf	chr05_46796271	chr05	46796271	general	5.57	8.12		8.12
Black scurf	chr05_52371889	chr05	52371889	2-dom-ref	5.45	7.89	-10.6884	7.66	-10.5573
Black scurf	chr05_52371889	chr05	52371889	general	5.57	7.14		6.87
Black scurf	chr05_52371953	chr05	52371953	1-dom-alt	5.55	7.89	10.6884	7.66	10.5573
Black scurf	chr05_52371953	chr05	52371953	2-dom-alt	5.54	7.89	10.6884	7.66	10.5573
Black scurf	chr05_52371953	chr05	52371953	diplo-additive	5.57	7.89	10.6884	7.66	10.5573
Black scurf	chr05_52371953	chr05	52371953	diplo-general	5.57	7.89		7.66
Black scurf	chr05_52371953	chr05	52371953	general	5.57	7.47		7.26
Black scurf	chr05_52371953	chr05	52371953	additive	5.57	6.99	4.58617	6.76	4.52264
Black scurf	chr07_52029903	chr07	52029903	general	5.57			5.58
Black scurf	chr07_52131036	chr07	52131036	2-dom-ref	5.45	5.64	14.6808	5.61	14.692
Black scurf	chr08_45397313	chr08	45397313	2-dom-alt	5.54	6	5.98907	6.02	6.03584
Black scurf	chr08_49604649	chr08	49604649	1-dom-ref	5.31	8.97	25.8185	9.01	25.9834
Black scurf	chr08_49604649	chr08	49604649	diplo-general	5.57	8.08		8.11
Black scurf	chr08_49604649	chr08	49604649	general	5.57	7.47		7.38
Black scurf	chr08_49628026	chr08	49628026	1-dom-ref	5.31	8.97	25.8185	9.01	25.9834
Black scurf	chr08_49628026	chr08	49628026	diplo-general	5.57	8.14		8.2
Black scurf	chr08_49628026	chr08	49628026	general	5.57	7.38		7.5
Black scurf	chr08_49708122	chr08	49708122	1-dom-ref	5.31	8.97	25.8185	9.01	25.9834
Black scurf	chr08_49708122	chr08	49708122	diplo-general	5.57	8.16		8.23
Black scurf	chr08_49708122	chr08	49708122	general	5.57	7.09		7.14
Black scurf	solcap_snp_c1_15692	chr08	49820861	1-dom-alt	5.55	8.97	-25.8185	9.01	-25.9834
Black scurf	solcap_snp_c1_15692	chr08	49820861	diplo-general	5.57	8.08		8.11
Black scurf	solcap_snp_c1_15692	chr08	49820861	general	5.57	7.13		7.15
Black scurf	chr08_50613911	chr08	50613911	1-dom-ref	5.31	8.97	25.8185	9.01	25.9834
Black scurf	chr08_50613911	chr08	50613911	diplo-general	5.57	8.08		8.11
Black scurf	chr08_50613911	chr08	50613911	general	5.57	7.76		7.85
Black scurf	chr08_50614034	chr08	50614034	1-dom-ref	5.31	8.97	25.8185	9.01	25.9834
Black scurf	chr08_50614034	chr08	50614034	diplo-general	5.57	8.33		8.35
Black scurf	chr08_50614034	chr08	50614034	general	5.57	7.59		7.61
Black scurf	chr08_50616195	chr08	50616195	1-dom-ref	5.31	8.97	25.8185	9.01	25.9834
Black scurf	chr08_50616195	chr08	50616195	diplo-general	5.57	8.1		8.12
Black scurf	chr08_50616195	chr08	50616195	general	5.57	6.9		6.95
Black scurf	solcap_snp_c2_28522	chr08	50650453	1-dom-ref	5.31	8.97	25.8185	9.01	25.9834
Black scurf	solcap_snp_c2_28522	chr08	50650453	diplo-general	5.57	8.73		8.74
Black scurf	solcap_snp_c2_28522	chr08	50650453	general	5.57	7.64		7.66
Black scurf	solcap_snp_c2_28550	chr08	50799132	1-dom-alt	5.55	8.97	-25.8185	9.01	-25.9834
Black scurf	solcap_snp_c2_28550	chr08	50799132	diplo-general	5.57	8.11		8.14
Black scurf	solcap_snp_c2_28550	chr08	50799132	general	5.57	7.4		7.45
Black scurf	solcap_snp_c2_28635	chr08	51202111	1-dom-alt	5.55	6.1	-14.9533	6.05	-14.9158
Black scurf	solcap_snp_c2_28635	chr08	51202111	diplo-general	5.57	5.68		5.67
Black scurf	solcap_snp_c2_28636	chr08	51202277	1-dom-ref	5.31	8.97	25.8185	9.01	25.9834
Black scurf	solcap_snp_c2_28636	chr08	51202277	diplo-general	5.57	8.4		8.47
Black scurf	solcap_snp_c2_28636	chr08	51202277	general	5.57	8.08		8.14
Black scurf	chr08_51269413	chr08	51269413	1-dom-ref	5.31	6.1	14.9533	6.05	14.9158
Black scurf	chr08_51269413	chr08	51269413	diplo-general	5.57	6.08		6.07
Black scurf	chr08_51315335	chr08	51315335	1-dom-ref	5.31	8.97	25.8185	9.01	25.9834
Black scurf	chr08_51315335	chr08	51315335	general	5.57	8.18		8.29
Black scurf	chr08_51315335	chr08	51315335	diplo-general	5.57	8.17		8.23
Black scurf	chr08_51315405	chr08	51315405	1-dom-ref	5.31	8.97	25.8185	9.01	25.9834
Black scurf	chr08_51315405	chr08	51315405	diplo-general	5.57	8.17		8.23
Black scurf	chr08_51315405	chr08	51315405	general	5.57	7.12		7.17
Black scurf	chr08_51343349	chr08	51343349	1-dom-ref	5.31	8.97	25.8185	9.01	25.9834
Black scurf	chr08_51343349	chr08	51343349	diplo-general	5.57	8.16		8.22
Black scurf	chr08_51343349	chr08	51343349	general	5.57	7.34		7.35
Black scurf	chr08_51343377	chr08	51343377	1-dom-ref	5.31	8.97	25.8185	9.01	25.9834
Black scurf	chr08_51343377	chr08	51343377	diplo-general	5.57	8.16		8.22
Black scurf	chr08_51343377	chr08	51343377	general	5.57	7.34		7.35
Black scurf	chr08_53154983	chr08	53154983	2-dom-ref	5.45	6.03	9.42819	6	9.53863
Black scurf	chr09_1542138	chr09	1542138	1-dom-alt	5.55	5.62	-8.48004	6.03	-8.90699
Black scurf	chr09_29876333	chr09	29876333	general	5.57	7.3		7.29
Black scurf	chr10_6048550	chr10	6048550	general	5.57	6.79		6.84
Black scurf	chr10_44024724	chr10	44024724	2-dom-ref	5.45	6.74	-15.8083	6.81	-15.9406
Black scurf	chr10_44024724	chr10	44024724	general	5.57	5.92		5.98
Black scurf	chr11_32771986	chr11	32771986	general	5.57	7.09		7.22
Tuber skin brightness	solcap_snp_c2_11584	chr02	6094025	additive	5.57			5.69	-0.424662
Tuber skin brightness	chr02_28929643	chr02	28929643	2-dom-alt	5.55	5.76	-2.2143	5.62	-2.19012
Tuber skin brightness	chr02_28929666	chr02	28929666	2-dom-alt	5.55	5.76	-2.2143	5.62	-2.19012
Tuber skin brightness	chr02_31549993	chr02	31549993	2-dom-ref	5.45	7.38	-3.45007	7.19	-3.40417
Tuber skin brightness	chr02_31549993	chr02	31549993	general	5.57	6.84		6.64
Tuber skin brightness	chr02_31549993	chr02	31549993	2-dom-alt	5.55	5.92	-1.82466	5.78	-1.80198
Tuber skin brightness	solcap_snp_c2_15066	chr02	43229112	2-dom-alt	5.55	6.08	3.07331	6.03	3.0587
Tuber skin brightness	solcap_snp_c2_15067	chr02	43229163	2-dom-alt	5.55	6.08	3.07331	6.03	3.0587
Tuber skin brightness	chr02_43238350	chr02	43238350	2-dom-ref	5.45	6.08	-3.07331	6.03	-3.0587
Tuber skin brightness	chr02_43494696	chr02	43494696	2-dom-ref	5.45	6.08	-3.07331	6.03	-3.0587
Tuber skin brightness	chr02_43635690	chr02	43635690	2-dom-ref	5.45	6.08	-3.07331	6.03	-3.0587
Tuber skin brightness	chr06_38005283	chr06	38005283	additive	5.57	5.84	-0.287781	5.86	-0.289258
Tuber skin brightness	chr06_38005283	chr06	38005283	2-dom-alt	5.55	5.81	-0.579182	5.86	-0.583759
Common scab	solcap_snp_c2_41335	chr01	64463239	2-dom-alt	5.55	6.17	-7.43276	5.7	-7.11561
Common scab	solcap_snp_c2_41336	chr01	64463260	2-dom-ref	5.45	6.17	7.43276	5.7	7.11561
Common scab	chr08_34540716	chr08	34540716	1-dom-ref	5.31	5.33	6.2157
Common scab	chr11_40241089	chr11	40241089	2-dom-alt	5.55	5.86	16.1936	5.71	15.7762
Common scab	chr12_11240374	chr12	11240374	2-dom-ref	5.45	7.13	13.2132	6.9	12.8278
Common scab	chr12_11240374	chr12	11240374	general	5.57	5.73
Common scab	chr12_12881745	chr12	12881745	2-dom-ref	5.45	5.51	13.8178
Tuber dry matter	chr10_56838045	chr10	56838045	1-dom-alt	5.55	5.57	-2.17073
Tuber dry matter	chr10_56838045	chr10	56838045	diplo-additive	5.57	5.57	-2.17073
Tuber dry matter	chr10_56838045	chr10	56838045	diplo-general	5.57	5.57
Tuber dry matter	chr10_57105452	chr10	57105452	1-dom-alt	5.55	6.29	-2.56946	6.1	-2.52733
Tuber dry matter	chr10_57105452	chr10	57105452	additive	5.57	6.29	-2.56946	6.1	-2.52733
Tuber dry matter	chr10_57105452	chr10	57105452	diplo-additive	5.57	6.29	-2.56946	6.1	-2.52733
Tuber dry matter	chr10_57105452	chr10	57105452	diplo-general	5.57	6.29		6.1
Tuber dry matter	chr10_57105452	chr10	57105452	general	5.57	6.29		6.1
Tuber dry matter	chr10_57136028	chr10	57136028	1-dom-alt	5.55	6.4	-2.46454	6.26	-2.43529
Tuber dry matter	chr10_57136028	chr10	57136028	diplo-additive	5.57	6.4	-2.46454	6.26	-2.43529
Tuber dry matter	chr10_57136028	chr10	57136028	diplo-general	5.57	6.4		6.26
Tuber dry matter	chr10_57136028	chr10	57136028	additive	5.57	5.74	-2.07756	5.64	-2.05562
Tuber dry matter	chr10_57136028	chr10	57136028	general	5.57	5.61
Tuber dry matter	chr10_58099346	chr10	58099346	1-dom-alt	5.55	7.99	-2.88399	7.76	-2.84839
Tuber dry matter	chr10_58099346	chr10	58099346	diplo-additive	5.57	7.99	-2.88399	7.76	-2.84839
Tuber dry matter	chr10_58099346	chr10	58099346	diplo-general	5.57	7.99		7.76
Tuber dry matter	chr10_58099346	chr10	58099346	general	5.57	7.19		6.95
Tuber dry matter	chr10_58099346	chr10	58099346	additive	5.57	7	-2.38273	6.82	-2.35286
Tuber dry matter	chr10_58349648	chr10	58349648	1-dom-alt	5.55	5.56	-2.36248
Tuber dry matter	chr10_58668240	chr10	58668240	1-dom-alt	5.55	6.71	-2.60932	6.55	-2.5751
Tuber dry matter	chr10_58668240	chr10	58668240	diplo-additive	5.57	6.71	-2.60932	6.55	-2.5751
Tuber dry matter	chr10_58668240	chr10	58668240	diplo-general	5.57	6.71		6.55
Tuber dry matter	chr10_58668240	chr10	58668240	general	5.57	5.88		5.73
Tuber dry matter	chr10_58676437	chr10	58676437	1-dom-alt	5.55	6.16	-2.14426	6.06	-2.12
Tuber dry matter	chr10_58676437	chr10	58676437	diplo-additive	5.57	6.16	-2.14426	6.06	-2.12
Tuber dry matter	chr10_58676437	chr10	58676437	diplo-general	5.57	6.16		6.06
Tuber dry matter	chr10_58676437	chr10	58676437	additive	5.57	6.05	-1.39613	5.93	-1.37785
Tuber dry matter	chr10_58836237	chr10	58836237	additive	5.57	6.04	-2.11498	5.89	-2.0851
Tuber dry matter	chr10_58836237	chr10	58836237	1-dom-alt	5.55	5.95	-2.37903	5.78	-2.33987
Tuber dry matter	chr10_58836237	chr10	58836237	diplo-additive	5.57	5.95	-2.37903	5.78	-2.33987
Tuber dry matter	chr10_58836237	chr10	58836237	diplo-general	5.57	5.95		5.78
Tuber dry matter	chr10_58836245	chr10	58836245	additive	5.57	6.04	-2.11498	5.89	-2.0851
Tuber dry matter	chr10_58836245	chr10	58836245	1-dom-alt	5.55	5.95	-2.37903	5.78	-2.33987
Tuber dry matter	chr10_58836245	chr10	58836245	diplo-additive	5.57	5.95	-2.37903	5.78	-2.33987
Tuber dry matter	chr10_58836245	chr10	58836245	diplo-general	5.57	5.95		5.78
Tuber dry matter	chr12_57450585	chr12	57450585	2-dom-alt	5.55			5.64	3.57258
Eye depth	chr03_60298153	chr03	60298153	additive	5.57	5.79	-0.644085
Eye depth	chr04_5763134	chr04	5763134	2-dom-alt	5.55	6.23	-1.57181	5.75	-1.50949
Eye depth	chr04_5763134	chr04	5763134	general	5.57	5.64
Eye depth	chr04_10456693	chr04	10456693	2-dom-ref	5.45	7.38	-1.68695	7.19	-1.66109
Eye depth	chr04_10456693	chr04	10456693	general	5.57	6.16		5.91
Eye depth	chr04_11369857	chr04	11369857	2-dom-ref	5.45	5.67	-1.83487
Eye depth	chr04_46696845	chr04	46696845	2-dom-alt	5.55	8.87	-3.07201	8.46	-2.99698
Eye depth	chr04_46696845	chr04	46696845	general	5.57	8.04		7.62
Eye depth	chr04_46696880	chr04	46696880	2-dom-alt	5.55	8.87	-3.07201	8.46	-2.99698
Eye depth	chr04_46696880	chr04	46696880	general	5.57	8.02		7.61
Eye depth	chr06_40734919	chr06	40734919	1-dom-alt	5.55	5.76	-0.5913	6.16	-0.617489
Eye depth	chr06_40734919	chr06	40734919	diplo-general	5.57			5.58
Eye depth	chr06_40735030	chr06	40735030	additive	5.57	6.31	-0.534105	6.73	-0.556226
Eye depth	chr06_40735030	chr06	40735030	general	5.57	5.72		6.07
Eye depth	chr06_40735030	chr06	40735030	1-dom-alt	5.55			5.71	-0.59181
Eye depth	chr06_40735030	chr06	40735030	diplo-additive	5.57			5.71	-0.59181
Eye depth	chr06_40735030	chr06	40735030	diplo-general	5.57			5.71
Eye depth	chr07_53711618	chr07	53711618	2-dom-alt	5.55	7.21	-1.2683	6.67	-1.21588
Eye depth	chr07_53711618	chr07	53711618	general	5.57	6.42		5.96
Eye depth	chr07_53711618	chr07	53711618	2-dom-ref	5.45	6.09	-1.75961	5.74	-1.69576
Eye depth	chr07_53926257	chr07	53926257	2-dom-ref	5.45	8.89	-3.09828	8.36	-2.99029
Eye depth	chr07_53926257	chr07	53926257	general	5.57	8.01		7.29
Eye depth	chr09_53685951	chr09	53685951	2-dom-ref	5.45	8.9	-1.99527	8.38	-1.93123
Eye depth	chr09_53685951	chr09	53685951	general	5.57	7.36		6.89
Eye depth	solcap_snp_c2_45881	chr09	53729760	2-dom-ref	5.45	13.22	-2.72032	12.73	-2.66268
Eye depth	solcap_snp_c2_45881	chr09	53729760	general	5.57	12.13		11.57
Eye depth	solcap_snp_c2_45881	chr09	53729760	2-dom-alt	5.55	5.99	-0.840699	5.58	-0.808837
Eye depth	solcap_snp_c1_13531	chr10	49044169	diplo-additive	5.57	5.82	-0.413024	6.2	-0.428437
Eye depth	solcap_snp_c1_13531	chr10	49044169	general	5.57	5.68		6.13
Eye depth	solcap_snp_c1_13531	chr10	49044169	1-dom-alt	5.55			5.88	-0.43288
Eye depth	solcap_snp_c1_13531	chr10	49044169	additive	5.57			5.78	-0.206878
Eye depth	solcap_snp_c2_45611	chr10	49098105	diplo-additive	5.57	6.69	0.41925	7	0.430399
Eye depth	solcap_snp_c2_45611	chr10	49098105	1-dom-ref	5.31	6.68	0.422748	6.97	0.433357
Eye depth	solcap_snp_c2_45611	chr10	49098105	additive	5.57	6.67	0.257558	6.96	0.263822
Eye depth	solcap_snp_c2_45611	chr10	49098105	general	5.57	5.99		6.29
Eye depth	solcap_snp_c2_45611	chr10	49098105	diplo-general	5.57	5.88		6.18
Eye depth	solcap_snp_c2_45606	chr10	49113461	diplo-additive	5.57	6.31	0.392977	6.55	0.400947
Eye depth	solcap_snp_c2_45606	chr10	49113461	1-dom-ref	5.31	6.3	0.39612	6.52	0.403624
Eye depth	solcap_snp_c2_45606	chr10	49113461	additive	5.57			5.76	0.221566
Eye depth	solcap_snp_c2_45606	chr10	49113461	diplo-general	5.57			5.74
Eye depth	solcap_snp_c2_45606	chr10	49113461	general	5.57			5.7
Eye depth	chr10_49217026	chr10	49217026	general	5.57	6.29		6.36
Eye depth	chr10_49217026	chr10	49217026	additive	5.57	6.11	-0.229088	6.25	-0.23142
Eye depth	chr10_49217026	chr10	49217026	1-dom-alt	5.55	6.06	-0.378305	6.27	-0.38508
Eye depth	chr10_49217026	chr10	49217026	diplo-additive	5.57	5.75	-0.36193	5.97	-0.369261
Eye depth	chr10_49271921	chr10	49271921	1-dom-alt	5.55			5.71	-0.359339
Eye depth	chr10_49271921	chr10	49271921	diplo-additive	5.57			5.71	-0.359339
Eye depth	chr10_49271921	chr10	49271921	diplo-general	5.57			5.71
Eye depth	chr10_49488652	chr10	49488652	1-dom-alt	5.55	8.23	-0.795234	8.25	-0.796659
Eye depth	chr10_49488652	chr10	49488652	additive	5.57	8.23	-0.795234	8.25	-0.796659
Eye depth	chr10_49488652	chr10	49488652	diplo-additive	5.57	8.23	-0.795234	8.25	-0.796659
Eye depth	chr10_49488652	chr10	49488652	diplo-general	5.57	8.23		8.25
Eye depth	chr10_49488652	chr10	49488652	general	5.57	8.23		8.25
Eye depth	solcap_snp_c2_25510	chr10	49532389	general	5.57	8.6		8.87
Eye depth	solcap_snp_c2_25510	chr10	49532389	1-dom-alt	5.55	8.05	-0.464101	8.29	-0.471464
Eye depth	solcap_snp_c2_25510	chr10	49532389	diplo-additive	5.57	8.05	-0.464101	8.29	-0.471464
Eye depth	solcap_snp_c2_25510	chr10	49532389	diplo-general	5.57	8.05		8.29
Eye depth	solcap_snp_c2_25510	chr10	49532389	additive	5.57	7.71	-0.245811	7.91	-0.249064
Eye depth	chr10_49562444	chr10	49562444	1-dom-alt	5.55	5.94	-0.768461	6.11	-0.781404
Eye depth	chr10_49562444	chr10	49562444	additive	5.57	5.94	-0.768461	6.11	-0.781404
Eye depth	chr10_49562444	chr10	49562444	diplo-additive	5.57	5.94	-0.768461	6.11	-0.781404
Eye depth	chr10_49562444	chr10	49562444	diplo-general	5.57	5.94		6.11
Eye depth	chr10_49562444	chr10	49562444	general	5.57	5.94		6.11
Eye depth	solcap_snp_c2_25485	chr10	49589876	general	5.57	15.78		16.15
Eye depth	solcap_snp_c2_25485	chr10	49589876	additive	5.57	13.97	-0.347319	14.23	-0.350138
Eye depth	solcap_snp_c2_25485	chr10	49589876	1-dom-alt	5.55	13.72	-0.620242	14.06	-0.627997
Eye depth	solcap_snp_c2_25485	chr10	49589876	diplo-additive	5.57	13.72	-0.620242	14.06	-0.627997
Eye depth	solcap_snp_c2_25485	chr10	49589876	diplo-general	5.57	13.72		14.06
Eye depth	solcap_snp_c2_25485	chr10	49589876	2-dom-alt	5.55	8.47	-0.455261	8.57	-0.45734
Eye depth	solcap_snp_c1_16351	chr10	49613716	1-dom-alt	5.55	9.17	-0.490748	9.42	-0.498042
Eye depth	solcap_snp_c1_16351	chr10	49613716	diplo-additive	5.57	9.17	-0.490748	9.42	-0.498042
Eye depth	solcap_snp_c1_16351	chr10	49613716	diplo-general	5.57	9.17		9.42
Eye depth	solcap_snp_c1_16351	chr10	49613716	general	5.57	8.83		9.14
Eye depth	solcap_snp_c1_16351	chr10	49613716	additive	5.57	7.59	-0.263124	7.87	-0.268284
Eye depth	chr10_49623329	chr10	49623329	1-dom-alt	5.55	6.73	-0.393585	6.91	-0.399172
Eye depth	chr10_49623329	chr10	49623329	diplo-additive	5.57	6.73	-0.393585	6.91	-0.399172
Eye depth	chr10_49623329	chr10	49623329	diplo-general	5.57	6.73		6.91
Eye depth	chr10_49623329	chr10	49623329	general	5.57	6.05		6.28
Eye depth	chr10_49623329	chr10	49623329	additive	5.57	5.64	-0.231461	5.9	-0.23711
Eye depth	chr10_49623340	chr10	49623340	1-dom-ref	5.31	7.04	0.408778	7.26	0.415534
Eye depth	chr10_49623340	chr10	49623340	diplo-additive	5.57	7.04	0.408778	7.26	0.415534
Eye depth	chr10_49623340	chr10	49623340	diplo-general	5.57	7.04		7.26
Eye depth	chr10_49623340	chr10	49623340	general	5.57	6.57		6.83
Eye depth	chr10_49623340	chr10	49623340	additive	5.57	5.69	0.231116	5.99	0.237647
Eye depth	chr10_49659801	chr10	49659801	1-dom-alt	5.55	6.59	-0.391981	6.78	-0.397873
Eye depth	chr10_49659801	chr10	49659801	diplo-additive	5.57	6.59	-0.391981	6.78	-0.397873
Eye depth	chr10_49659801	chr10	49659801	diplo-general	5.57	6.59		6.78
Eye depth	chr10_49659801	chr10	49659801	additive	5.57	5.73	-0.237999	5.92	-0.242204
Eye depth	chr10_49659801	chr10	49659801	general	5.57			5.59
Eye depth	solcap_snp_c2_25471	chr10	49660365	general	5.57	15.3		15.78
Eye depth	solcap_snp_c2_25471	chr10	49660365	additive	5.57	14.06	-0.364197	14.51	-0.370112
Eye depth	solcap_snp_c2_25471	chr10	49660365	1-dom-alt	5.55	13.63	-0.626282	14.01	-0.634841
Eye depth	solcap_snp_c2_25471	chr10	49660365	diplo-additive	5.57	13.63	-0.626282	14.01	-0.634841
Eye depth	solcap_snp_c2_25471	chr10	49660365	diplo-general	5.57	13.63		14.01
Eye depth	solcap_snp_c2_25471	chr10	49660365	2-dom-alt	5.55	7.67	-0.440466	7.91	-0.44737
Eye depth	solcap_snp_c2_25469	chr10	49660614	additive	5.57	7.2	0.271396	7.46	0.276675
Eye depth	solcap_snp_c2_25469	chr10	49660614	1-dom-ref	5.31	6.53	0.392642	6.73	0.399097
Eye depth	solcap_snp_c2_25469	chr10	49660614	diplo-additive	5.57	6.53	0.392642	6.73	0.399097
Eye depth	solcap_snp_c2_25469	chr10	49660614	diplo-general	5.57	6.53		6.73
Eye depth	solcap_snp_c2_25469	chr10	49660614	general	5.57	6.05		6.29
Eye depth	chr10_49661167	chr10	49661167	1-dom-alt	5.55	5.75	-0.707146	5.92	-0.718955
Eye depth	chr10_49661167	chr10	49661167	additive	5.57	5.75	-0.707146	5.92	-0.718955
Eye depth	chr10_49661167	chr10	49661167	diplo-additive	5.57	5.75	-0.707146	5.92	-0.718955
Eye depth	chr10_49661167	chr10	49661167	diplo-general	5.57	5.75		5.92
Eye depth	chr10_49661167	chr10	49661167	general	5.57	5.75		5.92
Eye depth	solcap_snp_c1_8021	chr10	49714522	additive	5.57	6.74	0.258192	6.93	0.261837
Eye depth	solcap_snp_c1_8021	chr10	49714522	1-dom-ref	5.31	6.5	0.390587	6.67	0.395845
Eye depth	solcap_snp_c1_8021	chr10	49714522	diplo-additive	5.57	6.5	0.390587	6.67	0.395845
Eye depth	solcap_snp_c1_8021	chr10	49714522	diplo-general	5.57	6.5		6.67
Eye depth	solcap_snp_c1_8021	chr10	49714522	general	5.57	5.78		5.99
Eye depth	solcap_snp_c1_8020	chr10	49714620	1-dom-alt	5.55	8.47	-0.473555	8.73	-0.481271
Eye depth	solcap_snp_c1_8020	chr10	49714620	diplo-additive	5.57	8.47	-0.473555	8.73	-0.481271
Eye depth	solcap_snp_c1_8020	chr10	49714620	diplo-general	5.57	8.47		8.73
Eye depth	solcap_snp_c1_8020	chr10	49714620	general	5.57	7.77		8.09
Eye depth	solcap_snp_c1_8020	chr10	49714620	additive	5.57	7	-0.257507	7.3	-0.263429
Eye depth	solcap_snp_c1_8019	chr10	49714737	general	5.57	14.34		14.72
Eye depth	solcap_snp_c1_8019	chr10	49714737	additive	5.57	13.43	-0.354088	13.77	-0.358302
Eye depth	solcap_snp_c1_8019	chr10	49714737	1-dom-alt	5.55	13.21	-0.602605	13.5	-0.608906
Eye depth	solcap_snp_c1_8019	chr10	49714737	diplo-additive	5.57	13.21	-0.602605	13.5	-0.608906
Eye depth	solcap_snp_c1_8019	chr10	49714737	diplo-general	5.57	13.21		13.5
Eye depth	solcap_snp_c1_8019	chr10	49714737	2-dom-alt	5.55	7.05	-0.418666	7.24	-0.424064
Eye depth	solcap_snp_c2_25535	chr10	49986727	1-dom-alt	5.55	12.85	-0.609937	13.2	-0.618731
Eye depth	solcap_snp_c2_25535	chr10	49986727	diplo-additive	5.57	12.85	-0.609937	13.2	-0.618731
Eye depth	solcap_snp_c2_25535	chr10	49986727	diplo-general	5.57	12.85		13.2
Eye depth	solcap_snp_c2_25535	chr10	49986727	additive	5.57	12.81	-0.427681	13.09	-0.431906
Eye depth	solcap_snp_c2_25535	chr10	49986727	general	5.57	12.44		12.78
Eye depth	solcap_snp_c2_56343	chr10	50035016	general	5.57	10.65		10.97
Eye depth	solcap_snp_c2_56343	chr10	50035016	additive	5.57	9.87	-0.291107	10.34	-0.298298
Eye depth	solcap_snp_c2_56343	chr10	50035016	1-dom-alt	5.55	9.83	-0.560034	9.98	-0.564154
Eye depth	solcap_snp_c2_56343	chr10	50035016	diplo-additive	5.57	9.19	-0.534142	9.36	-0.538984
Eye depth	solcap_snp_c2_56343	chr10	50035016	diplo-general	5.57	9.1		9.22
Eye depth	solcap_snp_c2_56343	chr10	50035016	2-dom-alt	5.55	6.69	-0.393862	7.06	-0.405627
Eye depth	solcap_snp_c2_56344	chr10	50035074	additive	5.57	8.25	-0.302473	8.45	-0.306109
Eye depth	solcap_snp_c2_56344	chr10	50035074	general	5.57	7.81		8.02
Eye depth	solcap_snp_c2_56344	chr10	50035074	1-dom-alt	5.55	7.78	-0.427493	7.98	-0.433148
Eye depth	solcap_snp_c2_56344	chr10	50035074	diplo-additive	5.57	7.78	-0.427493	7.98	-0.433148
Eye depth	solcap_snp_c2_56344	chr10	50035074	diplo-general	5.57	7.78		7.98
Eye depth	chr10_50057483	chr10	50057483	general	5.57	7.23		7.02
Eye depth	chr10_50057483	chr10	50057483	2-dom-alt	5.55	6.49	-0.803445	6.35	-0.793528
Eye depth	solcap_snp_c2_55948	chr10	50058479	1-dom-alt	5.55	7.63	-0.424077	7.81	-0.429291
Eye depth	solcap_snp_c2_55948	chr10	50058479	diplo-additive	5.57	7.63	-0.424077	7.81	-0.429291
Eye depth	solcap_snp_c2_55948	chr10	50058479	diplo-general	5.57	7.63		7.81
Eye depth	solcap_snp_c2_55948	chr10	50058479	additive	5.57	7.27	-0.270203	7.45	-0.273488
Eye depth	solcap_snp_c2_55948	chr10	50058479	general	5.57	6.83		7.08
Eye depth	solcap_snp_c2_57640	chr10	50246740	general	5.57	14.37		14.65
Eye depth	solcap_snp_c2_57640	chr10	50246740	additive	5.57	13.12	-0.317919	13.32	-0.319857
Eye depth	solcap_snp_c2_57640	chr10	50246740	1-dom-alt	5.55	13.01	-0.60453	13.23	-0.609157
Eye depth	solcap_snp_c2_57640	chr10	50246740	diplo-general	5.57	12.48		12.71
Eye depth	solcap_snp_c2_57640	chr10	50246740	diplo-additive	5.57	11.91	-0.565098	12.1	-0.569265
Eye depth	solcap_snp_c2_57640	chr10	50246740	2-dom-alt	5.55	6.89	-0.398495	7.04	-0.402335
Eye depth	solcap_snp_c2_57641	chr10	50246851	1-dom-alt	5.55	15.01	-0.667118	15.23	-0.671247
Eye depth	solcap_snp_c2_57641	chr10	50246851	diplo-additive	5.57	15.01	-0.667118	15.23	-0.671247
Eye depth	solcap_snp_c2_57641	chr10	50246851	diplo-general	5.57	15.01		15.23
Eye depth	solcap_snp_c2_57641	chr10	50246851	general	5.57	13.87		14.11
Eye depth	solcap_snp_c2_57641	chr10	50246851	additive	5.57	12.32	-0.262512	12.6	-0.265393
Eye depth	solcap_snp_c2_57641	chr10	50246851	2-dom-alt	5.55	10.21	-0.536967	10.39	-0.541524
Eye depth	chr10_50383811	chr10	50383811	1-dom-alt	5.55	7.61	-0.423818	7.77	-0.428676
Eye depth	chr10_50383811	chr10	50383811	diplo-additive	5.57	7.61	-0.423818	7.77	-0.428676
Eye depth	chr10_50383811	chr10	50383811	diplo-general	5.57	7.61		7.77
Eye depth	chr10_50383811	chr10	50383811	additive	5.57	7.03	-0.321154	7.12	-0.322959
Eye depth	chr10_50383811	chr10	50383811	general	5.57	6.96		7.1
Eye depth	chr10_50383861	chr10	50383861	additive	5.57	14.81	0.357437	15.08	0.360188
Eye depth	chr10_50383861	chr10	50383861	general	5.57	14.26		14.56
Eye depth	chr10_50383861	chr10	50383861	1-dom-ref	5.31	13.22	0.594792	13.45	0.600036
Eye depth	chr10_50383861	chr10	50383861	diplo-additive	5.57	12.67	0.575265	12.88	0.579675
Eye depth	chr10_50383861	chr10	50383861	diplo-general	5.57	12.33		12.57
Eye depth	chr10_50383861	chr10	50383861	2-dom-ref	5.45	8.56	0.455582	8.69	0.458296
Eye depth	chr10_50430076	chr10	50430076	1-dom-ref	5.31	6.9	0.528225	6.85	0.525514
Eye depth	chr10_50430076	chr10	50430076	diplo-general	5.57	6.43		6.39
Eye depth	chr10_50430076	chr10	50430076	diplo-additive	5.57	6.23	0.480805	6.17	0.477949
Eye depth	solcap_snp_c1_11535	chr10	50580495	1-dom-ref	5.31	7.68	0.422207	7.79	0.425512
Eye depth	solcap_snp_c1_11535	chr10	50580495	diplo-additive	5.57	7.68	0.422207	7.79	0.425512
Eye depth	solcap_snp_c1_11535	chr10	50580495	diplo-general	5.57	7.68		7.79
Eye depth	solcap_snp_c1_11535	chr10	50580495	additive	5.57	7.41	0.279052	7.55	0.281557
Eye depth	solcap_snp_c1_11535	chr10	50580495	general	5.57	7.32		7.45
Eye depth	solcap_snp_c2_38917	chr10	50611760	1-dom-ref	5.31	7.44	0.415559	7.53	0.418609
Eye depth	solcap_snp_c2_38917	chr10	50611760	diplo-additive	5.57	7.08	0.399705	7.17	0.402113
Eye depth	solcap_snp_c2_38917	chr10	50611760	diplo-general	5.57	6.7		6.81
Eye depth	solcap_snp_c2_38917	chr10	50611760	additive	5.57	6.58	0.260356	6.67	0.262063
Eye depth	solcap_snp_c2_38917	chr10	50611760	general	5.57	6.55		6.68
Eye depth	solcap_snp_c2_53064	chr10	50731809	diplo-additive	5.57	6.39	-0.362897	6.3	-0.360419
Eye depth	solcap_snp_c2_53064	chr10	50731809	additive	5.57	6.37	-0.287005	6.22	-0.283077
Eye depth	solcap_snp_c2_53064	chr10	50731809	1-dom-alt	5.55	6.26	-0.364465	6.17	-0.362055
Eye depth	solcap_snp_c2_53064	chr10	50731809	diplo-general	5.57	5.58
Eye depth	solcap_snp_c2_54862	chr10	51010634	1-dom-ref	5.31	5.98	0.37534	5.92	0.373523
Eye depth	solcap_snp_c2_54862	chr10	51010634	diplo-additive	5.57	5.84	0.361467	5.79	0.359865
Eye depth	chr11_3404728	chr11	3404728	2-dom-alt	5.55	10.8	-2.02383	10.29	-1.96456
Eye depth	chr11_3404728	chr11	3404728	general	5.57	10.07		9.62
Eye depth	chr11_6166082	chr11	6166082	2-dom-alt	5.55	5.57	-0.450125
Eye depth	chr11_7400337	chr11	7400337	2-dom-ref	5.45	6.81	0.951355	6.4	0.91519
Eye depth	chr11_7400337	chr11	7400337	general	5.57	5.6
Eye depth	chr11_10058756	chr11	10058756	2-dom-alt	5.55	6.08	-1.33777	6.02	-1.32143
Eye depth	chr12_1449252	chr12	1449252	2-dom-alt	5.55	13.05	-2.6898	12.62	-2.64427
Eye depth	chr12_1449252	chr12	1449252	general	5.57	12.25		11.89
Tuber flesh colour	chr02_32301311	chr02	32301311	1-dom-ref	5.31	6.97	3.24704	8.28	3.34042
Tuber flesh colour	chr02_32301311	chr02	32301311	diplo-general	5.57	6.39		7.91
Tuber flesh colour	chr02_32301311	chr02	32301311	general	5.57			6.91
Tuber flesh colour	chr02_45195794	chr02	45195794	2-dom-ref	5.45			5.64	1.655
Tuber flesh colour	chr02_45253322	chr02	45253322	2-dom-ref	5.45			5.64	1.655
Tuber flesh colour	chr03_41271975	chr03	41271975	1-dom-alt	5.55	8.72	0.592845
Tuber flesh colour	chr03_41271975	chr03	41271975	diplo-additive	5.57	8.72	0.592845
Tuber flesh colour	chr03_41271975	chr03	41271975	diplo-general	5.57	8.72
Tuber flesh colour	chr03_41271975	chr03	41271975	general	5.57	7.3
Tuber flesh colour	chr03_41271975	chr03	41271975	additive	5.57	5.94	0.317776
Tuber flesh colour	chr03_41409179	chr03	41409179	1-dom-ref	5.31	6.11	-0.485264
Tuber flesh colour	chr03_41409179	chr03	41409179	diplo-additive	5.57	6.09	-0.311564
Tuber flesh colour	chr03_41409179	chr03	41409179	additive	5.57	5.74	-0.145554
Tuber flesh colour	chr03_41409179	chr03	41409179	diplo-general	5.57	5.59
Tuber flesh colour	chr03_41496527	chr03	41496527	diplo-additive	5.57	6.32	0.49016
Tuber flesh colour	chr03_41496527	chr03	41496527	1-dom-alt	5.55	6.23	0.526535
Tuber flesh colour	chr03_41496527	chr03	41496527	additive	5.57	5.78	0.301373
Tuber flesh colour	chr03_41501750	chr03	41501750	1-dom-alt	5.55	10.58	0.745515
Tuber flesh colour	chr03_41501750	chr03	41501750	diplo-additive	5.57	10.58	0.745515
Tuber flesh colour	chr03_41501750	chr03	41501750	diplo-general	5.57	10.58
Tuber flesh colour	chr03_41501750	chr03	41501750	general	5.57	8.91
Tuber flesh colour	chr03_41501750	chr03	41501750	additive	5.57	7.43	0.39537
Tuber flesh colour	chr03_41527317	chr03	41527317	1-dom-alt	5.55	11.22	0.761405	5.56	0.50499
Tuber flesh colour	chr03_41527317	chr03	41527317	diplo-additive	5.57	11.17	0.745741
Tuber flesh colour	chr03_41527317	chr03	41527317	diplo-general	5.57	10.3
Tuber flesh colour	chr03_41527317	chr03	41527317	additive	5.57	9.59	0.468944
Tuber flesh colour	chr03_41527317	chr03	41527317	general	5.57	9.27
Tuber flesh colour	solcap_snp_c2_46603	chr03	42455195	additive	5.57	9.38	-0.35508	7.38	-0.285755
Tuber flesh colour	solcap_snp_c2_46603	chr03	42455195	2-dom-alt	5.55	7.63	-0.555262	6.04	-0.444716
Tuber flesh colour	solcap_snp_c2_46603	chr03	42455195	general	5.57	7.35
Tuber flesh colour	chr03_42577254	chr03	42577254	1-dom-alt	5.55	11.3	0.674342	8.08	0.524423
Tuber flesh colour	chr03_42577254	chr03	42577254	diplo-additive	5.57	10.81	0.652528	7.51	0.499677
Tuber flesh colour	chr03_42577254	chr03	42577254	diplo-general	5.57	10.5		7.6
Tuber flesh colour	chr03_42577254	chr03	42577254	general	5.57	9.42		6.37
Tuber flesh colour	chr03_42577254	chr03	42577254	additive	5.57	8.94	0.37412
Tuber flesh colour	chr03_42577280	chr03	42577280	1-dom-alt	5.55	11.32	0.679127	7.92	0.523616
Tuber flesh colour	chr03_42577280	chr03	42577280	diplo-additive	5.57	10.84	0.657472	7.36	0.498932
Tuber flesh colour	chr03_42577280	chr03	42577280	diplo-general	5.57	10.52		7.44
Tuber flesh colour	chr03_42577280	chr03	42577280	general	5.57	9.49		6.2
Tuber flesh colour	chr03_42577280	chr03	42577280	additive	5.57	9.09	0.384529
Tuber flesh colour	chr03_42733008	chr03	42733008	1-dom-ref	5.31	9.06	-0.59758	6.21	-0.449452
Tuber flesh colour	chr03_42733008	chr03	42733008	additive	5.57	8.66	-0.333489
Tuber flesh colour	chr03_42733008	chr03	42733008	diplo-additive	5.57	8.38	-0.555015
Tuber flesh colour	chr03_42733008	chr03	42733008	general	5.57	8.24
Tuber flesh colour	chr03_42733008	chr03	42733008	diplo-general	5.57	8.22
Tuber flesh colour	chr03_42806265	chr03	42806265	additive	5.57	6.74	-0.28836
Tuber flesh colour	chr03_42806265	chr03	42806265	general	5.57	5.89
Tuber flesh colour	solcap_snp_c2_20286	chr03	43388666	1-dom-alt	5.55	14.19	0.909917	8.32	0.662009
Tuber flesh colour	solcap_snp_c2_20286	chr03	43388666	diplo-general	5.57	13.66		7.46
Tuber flesh colour	solcap_snp_c2_20286	chr03	43388666	general	5.57	13.66		7.46
Tuber flesh colour	solcap_snp_c2_20286	chr03	43388666	diplo-additive	5.57	11.94	0.58563
Tuber flesh colour	solcap_snp_c2_20286	chr03	43388666	additive	5.57	6.34	0.20381
Tuber flesh colour	solcap_snp_c2_20282	chr03	43388924	general	5.57	15.84		8.31
Tuber flesh colour	solcap_snp_c2_20282	chr03	43388924	diplo-additive	5.57	15.49	-0.905865	9.1	-0.667885
Tuber flesh colour	solcap_snp_c2_20282	chr03	43388924	1-dom-ref	5.31	15.47	-0.954492	9.43	-0.711859
Tuber flesh colour	solcap_snp_c2_20282	chr03	43388924	diplo-general	5.57	14.78		8.61
Tuber flesh colour	solcap_snp_c2_20282	chr03	43388924	additive	5.57	14.78	-0.446091	6.97	-0.30522
Tuber flesh colour	solcap_snp_c2_20282	chr03	43388924	2-dom-ref	5.45	6.08	-0.541805
Tuber flesh colour	chr03_43475468	chr03	43475468	1-dom-ref	5.31	8.93	-0.570829	5.5	-0.406657
Tuber flesh colour	chr03_43475468	chr03	43475468	additive	5.57	8.86	-0.213611
Tuber flesh colour	chr03_43475468	chr03	43475468	diplo-additive	5.57	8.57	-0.449771
Tuber flesh colour	chr03_43475468	chr03	43475468	diplo-general	5.57	8.31
Tuber flesh colour	chr03_43475468	chr03	43475468	general	5.57	8.19
Tuber flesh colour	chr03_43475468	chr03	43475468	2-dom-alt	5.55	5.75	-0.544643
Tuber flesh colour	chr03_43475468	chr03	43475468	2-dom-ref	5.45	5.7	-0.446704
Tuber flesh colour	chr03_43533069	chr03	43533069	1-dom-ref	5.31	10.93	-0.676638	7.09	-0.498605
Tuber flesh colour	chr03_43533069	chr03	43533069	diplo-additive	5.57	10.93	-0.616496	6.46	-0.436416
Tuber flesh colour	chr03_43533069	chr03	43533069	diplo-general	5.57	10.27		6.25
Tuber flesh colour	chr03_43533069	chr03	43533069	general	5.57	8.99
Tuber flesh colour	chr03_43533069	chr03	43533069	additive	5.57	8.77	-0.285691
Tuber flesh colour	solcap_snp_c2_20227	chr03	43546430	general	5.57	22.76		14.67
Tuber flesh colour	solcap_snp_c2_20227	chr03	43546430	diplo-additive	5.57	22.55	1.08223	15.75	0.884384
Tuber flesh colour	solcap_snp_c2_20227	chr03	43546430	1-dom-alt	5.55	22.36	1.10672	15.86	0.906051
Tuber flesh colour	solcap_snp_c2_20227	chr03	43546430	diplo-general	5.57	21.6		14.98
Tuber flesh colour	solcap_snp_c2_20227	chr03	43546430	additive	5.57	20.74	0.602953	11.52	0.472607
Tuber flesh colour	solcap_snp_c2_20227	chr03	43546430	2-dom-alt	5.55	6.69	0.660541
Tuber flesh colour	chr03_43631017	chr03	43631017	diplo-additive	5.57	12.4	-0.696606	8.15	-0.522233
Tuber flesh colour	chr03_43631017	chr03	43631017	1-dom-ref	5.31	12.07	-0.702754	8.12	-0.530985
Tuber flesh colour	chr03_43631017	chr03	43631017	additive	5.57	11.45	-0.391375
Tuber flesh colour	chr03_43631017	chr03	43631017	diplo-general	5.57	11.43		7.32
Tuber flesh colour	chr03_43631017	chr03	43631017	general	5.57	11.36		6.78
Tuber flesh colour	chr03_43631154	chr03	43631154	diplo-additive	5.57	12.52	-0.768874	7.04	-0.543928
Tuber flesh colour	chr03_43631154	chr03	43631154	1-dom-ref	5.31	12.17	-0.7769	6.98	-0.552116
Tuber flesh colour	chr03_43631154	chr03	43631154	additive	5.57	11.84	-0.419837
Tuber flesh colour	chr03_43631154	chr03	43631154	diplo-general	5.57	11.55		6.24
Tuber flesh colour	chr03_43631154	chr03	43631154	general	5.57	11.53
Tuber flesh colour	chr03_43632462	chr03	43632462	additive	5.57	6.68	-0.277655
Tuber flesh colour	chr03_43650714	chr03	43650714	diplo-additive	5.57	9.79	-0.540684
Tuber flesh colour	chr03_43650714	chr03	43650714	additive	5.57	9.69	-0.278622
Tuber flesh colour	chr03_43650714	chr03	43650714	1-dom-ref	5.31	9.34	-0.608279	5.33	-0.419955
Tuber flesh colour	chr03_43650714	chr03	43650714	diplo-general	5.57	9
Tuber flesh colour	chr03_43650714	chr03	43650714	general	5.57	8.34
Tuber flesh colour	chr03_43650714	chr03	43650714	2-dom-ref	5.45	5.77	-0.55294
Tuber flesh colour	chr03_43866030	chr03	43866030	general	5.57	10.72
Tuber flesh colour	chr03_43866030	chr03	43866030	1-dom-ref	5.31	10.33	-0.815103	6.02	-0.572704
Tuber flesh colour	chr03_43866030	chr03	43866030	diplo-additive	5.57	10.33	-0.815103	6.02	-0.572704
Tuber flesh colour	chr03_43866030	chr03	43866030	diplo-general	5.57	10.33		6.02
Tuber flesh colour	chr03_43866030	chr03	43866030	additive	5.57	9.76	-0.364951
Tuber flesh colour	chr03_43998873	chr03	43998873	diplo-additive	5.57	9.48	-0.436641
Tuber flesh colour	chr03_43998873	chr03	43998873	additive	5.57	9.18	-0.212696
Tuber flesh colour	chr03_43998873	chr03	43998873	diplo-general	5.57	8.61
Tuber flesh colour	chr03_43998873	chr03	43998873	1-dom-ref	5.31	8.03	-0.528945
Tuber flesh colour	chr03_43998873	chr03	43998873	general	5.57	8.01
Tuber flesh colour	chr03_43998873	chr03	43998873	2-dom-alt	5.55	6.09	-0.565649
Tuber flesh colour	chr03_44031918	chr03	44031918	1-dom-ref	5.31	18.78	-0.934281	13.56	-0.748225
Tuber flesh colour	chr03_44031918	chr03	44031918	diplo-general	5.57	17.78		12.6
Tuber flesh colour	chr03_44031918	chr03	44031918	general	5.57	16.24		11.61
Tuber flesh colour	chr03_44031918	chr03	44031918	diplo-additive	5.57	16.06	-0.672817	10.1	-0.507522
Tuber flesh colour	chr03_44031918	chr03	44031918	additive	5.57	13.1	-0.299879	6.94	-0.207753
Tuber flesh colour	chr03_44031918	chr03	44031918	2-dom-ref	5.45	10.1	-0.704859
Tuber flesh colour	chr03_44033492	chr03	44033492	1-dom-ref	5.31	31.35	-1.29606	24.77	-1.12794
Tuber flesh colour	chr03_44033492	chr03	44033492	diplo-additive	5.57	30.33	-1.26646	23.54	-1.09514
Tuber flesh colour	chr03_44033492	chr03	44033492	diplo-general	5.57	30.22		23.79
Tuber flesh colour	chr03_44033492	chr03	44033492	general	5.57	29.34		22.37
Tuber flesh colour	chr03_44033492	chr03	44033492	additive	5.57	22.14	-0.623668	13.7	-0.496821
Tuber flesh colour	chr03_44033492	chr03	44033492	2-dom-ref	5.45	5.93	-0.647601
Tuber flesh colour	chr03_44204990	chr03	44204990	additive	5.57	10.8	-0.32873	7.61	-0.255076
Tuber flesh colour	chr03_44204990	chr03	44204990	general	5.57	8.98		6.2
Tuber flesh colour	chr03_44204990	chr03	44204990	diplo-additive	5.57	7.8	-0.647951	6.08	-0.517643
Tuber flesh colour	chr03_44204990	chr03	44204990	diplo-general	5.57	6.95
Tuber flesh colour	chr03_44204990	chr03	44204990	2-dom-alt	5.55	6.11	-0.546801
Tuber flesh colour	chr03_44204990	chr03	44204990	1-dom-ref	5.31	5.71	-0.696356
Tuber flesh colour	chr03_44216361	chr03	44216361	1-dom-ref	5.31	12.38	-0.707333	9.28	-0.559021
Tuber flesh colour	chr03_44216361	chr03	44216361	diplo-additive	5.57	11.57	-0.625046	8.11	-0.478943
Tuber flesh colour	chr03_44216361	chr03	44216361	diplo-general	5.57	11.42		8.44
Tuber flesh colour	chr03_44216361	chr03	44216361	general	5.57	10.32		7.13
Tuber flesh colour	chr03_44216361	chr03	44216361	additive	5.57	10.19	-0.309861	5.88	-0.216296
Tuber flesh colour	chr03_44216361	chr03	44216361	2-dom-ref	5.45	5.9	-0.560543
Tuber flesh colour	solcap_snp_c2_55072	chr03	44717378	additive	5.57	7.38	-0.289548	5.77	-0.235421
Tuber flesh colour	solcap_snp_c2_55072	chr03	44717378	general	5.57	6.14
Tuber flesh colour	solcap_snp_c2_55072	chr03	44717378	diplo-additive	5.57	6.03	-0.522846
Tuber flesh colour	solcap_snp_c2_55072	chr03	44717378	diplo-general	5.57	5.58
Tuber flesh colour	solcap_snp_c2_53699	chr03	44787669	additive	5.57	6.74	0.284472
Tuber flesh colour	solcap_snp_c2_53699	chr03	44787669	general	5.57	5.76
Tuber flesh colour	chr03_44789569	chr03	44789569	additive	5.57	7.21	-0.316258	5.98	-0.263668
Tuber flesh colour	solcap_snp_c2_45914	chr03	45014682	additive	5.57	6.49	-0.28293
Tuber flesh colour	chr03_45443830	chr03	45443830	1-dom-alt	5.55	14.8	0.829145	10.4	0.643886
Tuber flesh colour	chr03_45443830	chr03	45443830	diplo-additive	5.57	13.98	0.758937	9.29	0.574709
Tuber flesh colour	chr03_45443830	chr03	45443830	diplo-general	5.57	13.8		9.52
Tuber flesh colour	chr03_45443830	chr03	45443830	general	5.57	12.3		8.23
Tuber flesh colour	chr03_45443830	chr03	45443830	additive	5.57	10.35	0.36892
Tuber flesh colour	chr03_45444220	chr03	45444220	general	5.57	8.63
Tuber flesh colour	chr03_45444220	chr03	45444220	additive	5.57	8.33	0.32895
Tuber flesh colour	chr03_45444220	chr03	45444220	1-dom-alt	5.55	6.83	0.593344
Tuber flesh colour	chr03_45444220	chr03	45444220	2-dom-alt	5.55	6.12	0.528935
Tuber flesh colour	chr03_45444220	chr03	45444220	diplo-general	5.57	6.05
Tuber flesh colour	chr03_45444220	chr03	45444220	diplo-additive	5.57	5.84	0.513235
Tuber flesh colour	chr03_45449131	chr03	45449131	1-dom-alt	5.55	25.27	1.11203	18.47	0.92777
Tuber flesh colour	chr03_45449131	chr03	45449131	diplo-general	5.57	24.14		17.43
Tuber flesh colour	chr03_45449131	chr03	45449131	diplo-additive	5.57	23.64	1.01732	16.56	0.834066
Tuber flesh colour	chr03_45449131	chr03	45449131	general	5.57	22.59		15.89
Tuber flesh colour	chr03_45449131	chr03	45449131	additive	5.57	16.71	0.480928	9.17	0.351637
Tuber flesh colour	chr03_45528157	chr03	45528157	1-dom-alt	5.55	24.56	1.10373	18.08	0.916417
Tuber flesh colour	chr03_45528157	chr03	45528157	diplo-general	5.57	23.74		17.54
Tuber flesh colour	chr03_45528157	chr03	45528157	diplo-additive	5.57	23.35	1.06031	16.8	0.870421
Tuber flesh colour	chr03_45528157	chr03	45528157	general	5.57	22.14		15.94
Tuber flesh colour	chr03_45528157	chr03	45528157	additive	5.57	15.71	0.510044	8.27	0.364088
Tuber flesh colour	chr03_45615118	chr03	45615118	1-dom-alt	5.55	13.41	0.827377	8.52	0.614166
Tuber flesh colour	chr03_45615118	chr03	45615118	diplo-additive	5.57	12.77	0.79717	7.84	0.581614
Tuber flesh colour	chr03_45615118	chr03	45615118	diplo-general	5.57	12.58		8
Tuber flesh colour	chr03_45615118	chr03	45615118	general	5.57	11.11		7.13
Tuber flesh colour	chr03_45615118	chr03	45615118	additive	5.57	7.98	0.408509
Tuber flesh colour	chr03_45646712	chr03	45646712	1-dom-ref	5.31	6.39	-0.511665
Tuber flesh colour	chr03_45646712	chr03	45646712	diplo-additive	5.57	5.82	-0.453377
Tuber flesh colour	chr03_45646712	chr03	45646712	diplo-general	5.57	5.6
Tuber flesh colour	chr03_45675360	chr03	45675360	additive	5.57	6.83	-0.760256	5.66	-0.618317
Tuber flesh colour	chr03_45675360	chr03	45675360	1-dom-ref	5.31	6.52	-0.836481	5.31	-0.673967
Tuber flesh colour	chr03_45675360	chr03	45675360	diplo-additive	5.57	6.52	-0.836481
Tuber flesh colour	chr03_45675360	chr03	45675360	diplo-general	5.57	6.52
Tuber flesh colour	chr03_45675360	chr03	45675360	general	5.57	6
Tuber flesh colour	chr03_45689639	chr03	45689639	general	5.57	16.06		10.87
Tuber flesh colour	chr03_45689639	chr03	45689639	1-dom-ref	5.31	15.84	-0.879059	11.73	-0.705979
Tuber flesh colour	chr03_45689639	chr03	45689639	diplo-general	5.57	15.01		11.33
Tuber flesh colour	chr03_45689639	chr03	45689639	diplo-additive	5.57	14.1	-0.808663	9.77	-0.627971
Tuber flesh colour	chr03_45689639	chr03	45689639	additive	5.57	13.5	-0.439353	7.31	-0.309537
Tuber flesh colour	chr03_45939969	chr03	45939969	1-dom-ref	5.31	23.18	-1.08629	17	-0.895649
Tuber flesh colour	chr03_45939969	chr03	45939969	diplo-general	5.57	22.32		16.01
Tuber flesh colour	chr03_45939969	chr03	45939969	diplo-additive	5.57	21.86	-0.944174	15.16	-0.764174
Tuber flesh colour	chr03_45939969	chr03	45939969	general	5.57	20.59		14.55
Tuber flesh colour	chr03_45939969	chr03	45939969	additive	5.57	15.71	-0.424876	8.54	-0.307263
Tuber flesh colour	chr03_45939969	chr03	45939969	2-dom-ref	5.45	6.86	-0.673545
Tuber flesh colour	chr03_45946887	chr03	45946887	1-dom-ref	5.31	12.97	-0.763458	8.16	-0.564016
Tuber flesh colour	chr03_45946887	chr03	45946887	diplo-additive	5.57	12.44	-0.731042	7.51	-0.529032
Tuber flesh colour	chr03_45946887	chr03	45946887	diplo-general	5.57	12		7.43
Tuber flesh colour	chr03_45946887	chr03	45946887	general	5.57	10.61		6.74
Tuber flesh colour	chr03_45946887	chr03	45946887	additive	5.57	8.61	-0.352935
Tuber flesh colour	chr03_46139089	chr03	46139089	1-dom-ref	5.31	16.35	-0.871648	11.5	-0.684593
Tuber flesh colour	chr03_46139089	chr03	46139089	diplo-general	5.57	15.32		10.69
Tuber flesh colour	chr03_46139089	chr03	46139089	diplo-additive	5.57	15.2	-0.793982	9.98	-0.604738
Tuber flesh colour	chr03_46139089	chr03	46139089	general	5.57	13.88		9.75
Tuber flesh colour	chr03_46139089	chr03	46139089	additive	5.57	10.81	-0.360648
Tuber flesh colour	chr03_46259970	chr03	46259970	diplo-additive	5.57	12.12	-0.537306	8.28	-0.40785
Tuber flesh colour	chr03_46259970	chr03	46259970	additive	5.57	12	-0.282077	7.03	-0.201104
Tuber flesh colour	chr03_46259970	chr03	46259970	diplo-general	5.57	11.27		7.68
Tuber flesh colour	chr03_46259970	chr03	46259970	1-dom-ref	5.31	11.09	-0.615707	8.1	-0.47837
Tuber flesh colour	chr03_46259970	chr03	46259970	general	5.57	10.45		6.45
Tuber flesh colour	chr03_46259970	chr03	46259970	2-dom-ref	5.45	7.52	-0.613687
Tuber flesh colour	chr03_46259970	chr03	46259970	2-dom-alt	5.55	5.61	-0.657416
Tuber flesh colour	solcap_snp_c2_57865	chr03	46361595	general	5.57	12.28		8.1
Tuber flesh colour	solcap_snp_c2_57865	chr03	46361595	additive	5.57	11.62	-0.374814	6.7	-0.265968
Tuber flesh colour	solcap_snp_c2_57865	chr03	46361595	1-dom-ref	5.31	11.35	-0.860706	8.48	-0.67974
Tuber flesh colour	solcap_snp_c2_57865	chr03	46361595	diplo-additive	5.57	10.67	-0.820161	7.69	-0.63574
Tuber flesh colour	solcap_snp_c2_57865	chr03	46361595	diplo-general	5.57	10.57		8.01
Tuber flesh colour	chr03_46376532	chr03	46376532	1-dom-alt	5.55	5.62	0.521642
Tuber flesh colour	chr03_46387368	chr03	46387368	1-dom-alt	5.55	9.87	0.62938	6.79	0.477371
Tuber flesh colour	chr03_46387368	chr03	46387368	general	5.57	9.58		6.05
Tuber flesh colour	chr03_46387368	chr03	46387368	diplo-additive	5.57	9.37	0.604401	6.24	0.450136
Tuber flesh colour	chr03_46387368	chr03	46387368	additive	5.57	9.24	0.384116
Tuber flesh colour	chr03_46387368	chr03	46387368	diplo-general	5.57	9.17		6.45
Tuber flesh colour	chr03_46449063	chr03	46449063	additive	5.57	7.15	-0.56175	6.57	-0.481218
Tuber flesh colour	chr03_46449063	chr03	46449063	general	5.57	6.37		5.82
Tuber flesh colour	chr03_46449063	chr03	46449063	1-dom-ref	5.31	6.22	-0.601224	5.64	-0.51126
Tuber flesh colour	chr03_46449063	chr03	46449063	diplo-additive	5.57	6.22	-0.601224	5.64	-0.51126
Tuber flesh colour	chr03_46449063	chr03	46449063	diplo-general	5.57	6.22		5.64
Tuber flesh colour	chr03_46519966	chr03	46519966	1-dom-ref	5.31	13.2	-0.798304	8.01	-0.581663
Tuber flesh colour	chr03_46519966	chr03	46519966	diplo-general	5.57	12.27		7.54
Tuber flesh colour	chr03_46519966	chr03	46519966	diplo-additive	5.57	11.55	-0.661468	6.2	-0.452928
Tuber flesh colour	chr03_46519966	chr03	46519966	general	5.57	11.27		7.1
Tuber flesh colour	chr03_46519966	chr03	46519966	additive	5.57	8.79	-0.283962
Tuber flesh colour	solcap_snp_c2_2138	chr03	46523893	additive	5.57	7.38	-0.297446	6.51	-0.252053
Tuber flesh colour	solcap_snp_c2_2138	chr03	46523893	general	5.57	6.33
Tuber flesh colour	solcap_snp_c2_2138	chr03	46523893	2-dom-alt	5.55	6.1	-0.501581
Tuber flesh colour	solcap_snp_c2_2138	chr03	46523893	2-dom-ref	5.45	5.64	-0.748986
Tuber flesh colour	chr03_46532471	chr03	46532471	1-dom-ref	5.31	10.4	-0.675461	6.16	-0.478183
Tuber flesh colour	chr03_46532471	chr03	46532471	diplo-additive	5.57	9.81	-0.558361
Tuber flesh colour	chr03_46532471	chr03	46532471	diplo-general	5.57	9.56
Tuber flesh colour	chr03_46532471	chr03	46532471	general	5.57	8.49
Tuber flesh colour	chr03_46532471	chr03	46532471	additive	5.57	6.72	-0.23908
Tuber flesh colour	chr03_46568924	chr03	46568924	1-dom-ref	5.31	18.01	-0.940744	12.49	-0.741595
Tuber flesh colour	chr03_46568924	chr03	46568924	diplo-general	5.57	17.04		11.77
Tuber flesh colour	chr03_46568924	chr03	46568924	diplo-additive	5.57	16.99	-0.886147	11.36	-0.686206
Tuber flesh colour	chr03_46568924	chr03	46568924	general	5.57	15.7		10.56
Tuber flesh colour	chr03_46568924	chr03	46568924	additive	5.57	12.63	-0.453157	6.38	-0.306931
Tuber flesh colour	chr03_46748129	chr03	46748129	1-dom-ref	5.31	11.01	-0.759221	5.95	-0.519833
Tuber flesh colour	chr03_46748129	chr03	46748129	diplo-additive	5.57	10.51	-0.723325
Tuber flesh colour	chr03_46748129	chr03	46748129	diplo-general	5.57	10.08
Tuber flesh colour	chr03_46748129	chr03	46748129	general	5.57	8.95
Tuber flesh colour	chr03_46748129	chr03	46748129	additive	5.57	7.07	-0.362637
Tuber flesh colour	chr03_46846438	chr03	46846438	additive	5.57	5.75	-0.23563
Tuber flesh colour	chr03_46848503	chr03	46848503	1-dom-ref	5.31	7.09	-0.51643
Tuber flesh colour	chr03_46848503	chr03	46848503	diplo-general	5.57	6.49
Tuber flesh colour	chr03_46848503	chr03	46848503	diplo-additive	5.57	6.25	-0.462615
Tuber flesh colour	chr03_46848503	chr03	46848503	additive	5.57	6.18	-0.269566
Tuber flesh colour	chr03_46848503	chr03	46848503	general	5.57	6.17
Tuber flesh colour	chr03_46850890	chr03	46850890	1-dom-ref	5.31	15.82	-0.892149	9.62	-0.666088
Tuber flesh colour	chr03_46850890	chr03	46850890	diplo-general	5.57	14.81		8.75
Tuber flesh colour	chr03_46850890	chr03	46850890	diplo-additive	5.57	14.75	-0.806572	8.34	-0.582386
Tuber flesh colour	chr03_46850890	chr03	46850890	general	5.57	13.39		8.04
Tuber flesh colour	chr03_46850890	chr03	46850890	additive	5.57	9.49	-0.329494
Tuber flesh colour	solcap_snp_c2_25653	chr03	47133164	additive	5.57	13.77	0.396766	8.09	0.293003
Tuber flesh colour	solcap_snp_c2_25653	chr03	47133164	general	5.57	13.5		8.39
Tuber flesh colour	solcap_snp_c2_25653	chr03	47133164	2-dom-alt	5.55	13.15	0.761434	8.73	0.585421
Tuber flesh colour	solcap_snp_c2_25653	chr03	47133164	1-dom-alt	5.55	7.32	0.751181
Tuber flesh colour	solcap_snp_c2_25653	chr03	47133164	diplo-general	5.57	6.63
Tuber flesh colour	solcap_snp_c2_25653	chr03	47133164	diplo-additive	5.57	6.62	0.612831
Tuber flesh colour	chr03_47164806	chr03	47164806	1-dom-ref	5.31	13.01	-0.782053	8.19	-0.578201
Tuber flesh colour	chr03_47164806	chr03	47164806	diplo-additive	5.57	12.32	-0.749166	7.51	-0.544026
Tuber flesh colour	chr03_47164806	chr03	47164806	diplo-general	5.57	12.27		7.8
Tuber flesh colour	chr03_47164806	chr03	47164806	general	5.57	10.8		6.81
Tuber flesh colour	chr03_47164806	chr03	47164806	additive	5.57	8.38	-0.324802
Tuber flesh colour	chr03_47176369	chr03	47176369	additive	5.57	9.54	-0.318142	5.93	-0.235241
Tuber flesh colour	chr03_47176369	chr03	47176369	general	5.57	9.48		5.81
Tuber flesh colour	chr03_47176369	chr03	47176369	1-dom-ref	5.31	8.91	-0.904976	6.02	-0.679091
Tuber flesh colour	chr03_47176369	chr03	47176369	diplo-general	5.57	8.15
Tuber flesh colour	chr03_47176369	chr03	47176369	diplo-additive	5.57	6.87	-0.618295
Tuber flesh colour	chr03_47176369	chr03	47176369	2-dom-ref	5.45	6.78	-0.561142
Tuber flesh colour	chr03_47183650	chr03	47183650	1-dom-ref	5.31	18.64	-0.936439	11.73	-0.72364
Tuber flesh colour	chr03_47183650	chr03	47183650	diplo-general	5.57	17.91		10.86
Tuber flesh colour	chr03_47183650	chr03	47183650	diplo-additive	5.57	17.49	-0.737677	10.33	-0.555607
Tuber flesh colour	chr03_47183650	chr03	47183650	general	5.57	17.4		11.44
Tuber flesh colour	chr03_47183650	chr03	47183650	additive	5.57	13.02	-0.315516	5.89	-0.207855
Tuber flesh colour	chr03_47183650	chr03	47183650	2-dom-ref	5.45	7.2	-0.603583
Tuber flesh colour	chr03_47185575	chr03	47185575	1-dom-ref	5.31	15.28	-0.859614	9.64	-0.646255
Tuber flesh colour	chr03_47185575	chr03	47185575	diplo-general	5.57	14.52		8.77
Tuber flesh colour	chr03_47185575	chr03	47185575	diplo-additive	5.57	14.39	-0.66088	8.47	-0.482331
Tuber flesh colour	chr03_47185575	chr03	47185575	general	5.57	13.4		8.21
Tuber flesh colour	chr03_47185575	chr03	47185575	additive	5.57	11.51	-0.297263
Tuber flesh colour	chr03_47185575	chr03	47185575	2-dom-ref	5.45	7	-0.599377
Tuber flesh colour	chr03_47233717	chr03	47233717	1-dom-ref	5.31	20.11	-0.988959	14.25	-0.794766
Tuber flesh colour	chr03_47233717	chr03	47233717	diplo-general	5.57	19.04		13.29
Tuber flesh colour	chr03_47233717	chr03	47233717	diplo-additive	5.57	18.9	-0.913312	12.62	-0.717226
Tuber flesh colour	chr03_47233717	chr03	47233717	general	5.57	17.51		11.85
Tuber flesh colour	chr03_47233717	chr03	47233717	additive	5.57	13.71	-0.455674	6.95	-0.313726
Tuber flesh colour	chr03_47258064	chr03	47258064	1-dom-ref	5.31	17.68	-0.885864	12.66	-0.703141
Tuber flesh colour	chr03_47258064	chr03	47258064	diplo-general	5.57	16.71		11.69
Tuber flesh colour	chr03_47258064	chr03	47258064	diplo-additive	5.57	16	-0.696311	10.47	-0.531781
Tuber flesh colour	chr03_47258064	chr03	47258064	additive	5.57	15.27	-0.313514	9.46	-0.234025
Tuber flesh colour	chr03_47258064	chr03	47258064	general	5.57	15.15		10.24
Tuber flesh colour	chr03_47258064	chr03	47258064	2-dom-ref	5.45	13.92	-0.792877	9.01	-0.595022
Tuber flesh colour	chr03_47342606	chr03	47342606	1-dom-ref	5.31	25.76	-1.16974	18.6	-0.975374
Tuber flesh colour	chr03_47342606	chr03	47342606	diplo-general	5.57	24.77		17.86
Tuber flesh colour	chr03_47342606	chr03	47342606	diplo-additive	5.57	24.67	-1.13225	17.41	-0.934226
Tuber flesh colour	chr03_47342606	chr03	47342606	general	5.57	23.1		16.26
Tuber flesh colour	chr03_47342606	chr03	47342606	additive	5.57	16.57	-0.578659	8.47	-0.414196
Tuber flesh colour	solcap_snp_c2_55285	chr03	47345038	additive	5.57	5.68	0.280104
Tuber flesh colour	solcap_snp_c2_55279	chr03	47347870	additive	5.57	5.63	-0.255112
Tuber flesh colour	solcap_snp_c2_20433	chr03	47420984	additive	5.57	7.28	-0.303051
Tuber flesh colour	chr03_47469244	chr03	47469244	additive	5.57	7.72	-0.304507
Tuber flesh colour	chr03_47469244	chr03	47469244	general	5.57	6.49
Tuber flesh colour	chr03_47469244	chr03	47469244	diplo-additive	5.57	5.59	-0.497951
Tuber flesh colour	chr03_47470289	chr03	47470289	1-dom-ref	5.31	17.33	-0.925349	11.14	-0.709749
Tuber flesh colour	chr03_47470289	chr03	47470289	diplo-general	5.57	16.3		10.34
Tuber flesh colour	chr03_47470289	chr03	47470289	diplo-additive	5.57	15.88	-0.820092	9.68	-0.611598
Tuber flesh colour	chr03_47470289	chr03	47470289	general	5.57	14.73		9.25
Tuber flesh colour	chr03_47470289	chr03	47470289	additive	5.57	11.02	-0.376083
Tuber flesh colour	chr03_47487097	chr03	47487097	1-dom-ref	5.31	7.29	-0.894844
Tuber flesh colour	chr03_47487097	chr03	47487097	additive	5.57	6.97	-0.20563
Tuber flesh colour	chr03_47487097	chr03	47487097	general	5.57	6.75
Tuber flesh colour	chr03_47487097	chr03	47487097	diplo-general	5.57	6.63
Tuber flesh colour	chr03_47487097	chr03	47487097	2-dom-ref	5.45	6.19	-0.745574
Tuber flesh colour	chr03_47487097	chr03	47487097	2-dom-alt	5.55	5.96	-0.529855
Tuber flesh colour	chr03_47576211	chr03	47576211	additive	5.57	5.81	-0.28813
Tuber flesh colour	solcap_snp_c1_6425	chr03	47596801	additive	5.57	7.44	0.296735
Tuber flesh colour	solcap_snp_c1_6425	chr03	47596801	general	5.57	6.26
Tuber flesh colour	solcap_snp_c1_6425	chr03	47596801	2-dom-alt	5.55	5.57	0.700406
Tuber flesh colour	solcap_snp_c1_6411	chr03	47657314	additive	5.57	7.52	-0.304003
Tuber flesh colour	solcap_snp_c1_6411	chr03	47657314	general	5.57	7.15
Tuber flesh colour	solcap_snp_c1_6411	chr03	47657314	2-dom-ref	5.45	6.78	-0.599763
Tuber flesh colour	solcap_snp_c1_6398	chr03	47715107	additive	5.57	6.68	-0.260927
Tuber flesh colour	chr03_47720363	chr03	47720363	additive	5.57	5.82	-0.22891
Tuber flesh colour	chr03_48153506	chr03	48153506	1-dom-ref	5.31	6.21	-0.491864
Tuber flesh colour	chr03_48304511	chr03	48304511	1-dom-ref	5.31	23.25	-1.04459	16.22	-0.852312
Tuber flesh colour	chr03_48304511	chr03	48304511	diplo-general	5.57	22.15		15.29
Tuber flesh colour	chr03_48304511	chr03	48304511	general	5.57	20.65		14.35
Tuber flesh colour	chr03_48304511	chr03	48304511	diplo-additive	5.57	17.7	-0.553855	11.07	-0.42264
Tuber flesh colour	chr03_48304511	chr03	48304511	2-dom-ref	5.45	17.42	-0.915941	10.82	-0.697049
Tuber flesh colour	chr03_48304511	chr03	48304511	additive	5.57	16.25	-0.263931	9.47	-0.194988
Tuber flesh colour	chr03_48304511	chr03	48304511	2-dom-alt	5.55	6.33	-0.569828
Tuber flesh colour	chr03_48304511	chr03	48304511	1-dom-alt	5.55	5.83	-0.566465
Tuber flesh colour	solcap_snp_c2_17552	chr03	48620190	1-dom-ref	5.31	6.65	-0.508836
Tuber flesh colour	solcap_snp_c2_17552	chr03	48620190	diplo-general	5.57	6.43
Tuber flesh colour	solcap_snp_c2_17552	chr03	48620190	general	5.57	5.9
Tuber flesh colour	chr03_48693078	chr03	48693078	additive	5.57	9.1	-0.307755
Tuber flesh colour	chr03_48693078	chr03	48693078	general	5.57	7.33
Tuber flesh colour	chr03_48693078	chr03	48693078	diplo-additive	5.57	6.45	-0.532425
Tuber flesh colour	chr03_48693078	chr03	48693078	diplo-general	5.57	5.65
Tuber flesh colour	chr03_49197255	chr03	49197255	1-dom-ref	5.31	9.05	-0.590686	6.44	-0.45055
Tuber flesh colour	chr03_49197255	chr03	49197255	diplo-additive	5.57	8.79	-0.535768	5.61	-0.387508
Tuber flesh colour	chr03_49197255	chr03	49197255	diplo-general	5.57	8.26		5.64
Tuber flesh colour	chr03_49197255	chr03	49197255	additive	5.57	7.38	-0.253553
Tuber flesh colour	chr03_49197255	chr03	49197255	general	5.57	7.24
Tuber flesh colour	chr03_49287747	chr03	49287747	1-dom-ref	5.31	10.54	-0.659856	6.4	-0.473066
Tuber flesh colour	chr03_49287747	chr03	49287747	general	5.57	9.94		5.82
Tuber flesh colour	chr03_49287747	chr03	49287747	diplo-additive	5.57	9.78	-0.608304	5.62	-0.422589
Tuber flesh colour	chr03_49287747	chr03	49287747	diplo-general	5.57	9.62		5.7
Tuber flesh colour	chr03_49287747	chr03	49287747	additive	5.57	8.96	-0.310051
Tuber flesh colour	chr03_49288232	chr03	49288232	1-dom-ref	5.31	18.46	-0.952648	12.3	-0.742645
Tuber flesh colour	chr03_49288232	chr03	49288232	diplo-general	5.57	17.42		11.33
Tuber flesh colour	chr03_49288232	chr03	49288232	diplo-additive	5.57	16.85	-0.829811	10.78	-0.63138
Tuber flesh colour	chr03_49288232	chr03	49288232	general	5.57	16.16		9.99
Tuber flesh colour	chr03_49288232	chr03	49288232	additive	5.57	14.08	-0.375619	8.08	-0.269923
Tuber flesh colour	chr03_49288232	chr03	49288232	2-dom-ref	5.45	8.38	-0.669029
Tuber flesh colour	chr03_49440974	chr03	49440974	general	5.57	5.89
Tuber flesh colour	chr03_49440974	chr03	49440974	1-dom-ref	5.31	5.7	-0.476891
Tuber flesh colour	chr03_49440974	chr03	49440974	diplo-general	5.57	5.64
Tuber flesh colour	chr03_49457874	chr03	49457874	1-dom-ref	5.31	10.44	-0.701526	6.14	-0.495438
Tuber flesh colour	chr03_49457874	chr03	49457874	diplo-additive	5.57	10	-0.680446	5.66	-0.47068
Tuber flesh colour	chr03_49457874	chr03	49457874	diplo-general	5.57	9.6		5.64
Tuber flesh colour	chr03_49457874	chr03	49457874	general	5.57	9.22
Tuber flesh colour	chr03_49457874	chr03	49457874	additive	5.57	8.88	-0.390806
Tuber flesh colour	chr03_49465330	chr03	49465330	diplo-additive	5.57	8.98	-0.504469
Tuber flesh colour	chr03_49465330	chr03	49465330	additive	5.57	8.31	-0.229742
Tuber flesh colour	chr03_49465330	chr03	49465330	diplo-general	5.57	8.22
Tuber flesh colour	chr03_49465330	chr03	49465330	general	5.57	7.04
Tuber flesh colour	chr03_49465330	chr03	49465330	1-dom-ref	5.31	6.29	-0.526741
Tuber flesh colour	chr03_49512008	chr03	49512008	1-dom-ref	5.31	12.74	-0.745863	7.26	-0.529102
Tuber flesh colour	chr03_49512008	chr03	49512008	diplo-general	5.57	12.17		7.41
Tuber flesh colour	chr03_49512008	chr03	49512008	general	5.57	10.82		6.79
Tuber flesh colour	chr03_49512008	chr03	49512008	2-dom-ref	5.45	9.64	-0.649645
Tuber flesh colour	chr03_49512008	chr03	49512008	diplo-additive	5.57	8.14	-0.404374
Tuber flesh colour	chr03_49512008	chr03	49512008	additive	5.57	7.49	-0.191489
Tuber flesh colour	chr03_49533580	chr03	49533580	1-dom-ref	5.31	6.97	-0.532735
Tuber flesh colour	chr03_49533580	chr03	49533580	diplo-additive	5.57	6.66	-0.510561
Tuber flesh colour	chr03_49533580	chr03	49533580	diplo-general	5.57	6.13
Tuber flesh colour	chr03_49590348	chr03	49590348	1-dom-ref	5.31	8.79	-0.611113	5.52	-0.438554
Tuber flesh colour	chr03_49590348	chr03	49590348	general	5.57	8.55
Tuber flesh colour	chr03_49590348	chr03	49590348	diplo-additive	5.57	8.45	-0.594992
Tuber flesh colour	chr03_49590348	chr03	49590348	diplo-general	5.57	7.98
Tuber flesh colour	chr03_49590348	chr03	49590348	additive	5.57	7.21	-0.335571
Tuber flesh colour	chr03_49612853	chr03	49612853	2-dom-ref	5.45	7.61	-0.623118
Tuber flesh colour	chr03_49612853	chr03	49612853	general	5.57	6.01
Tuber flesh colour	chr03_49612853	chr03	49612853	additive	5.57	5.63	-0.209873
Tuber flesh colour	chr03_49711760	chr03	49711760	additive	5.57	7.64	-0.309906	5.96	-0.245422
Tuber flesh colour	chr03_49711760	chr03	49711760	general	5.57	6.65
Tuber flesh colour	chr03_49711760	chr03	49711760	2-dom-ref	5.45	6.07	-0.514604
Tuber flesh colour	chr03_49821187	chr03	49821187	additive	5.57	8.02	-0.259257
Tuber flesh colour	chr03_49821187	chr03	49821187	2-dom-ref	5.45	6.59	-0.540996
Tuber flesh colour	chr03_49821187	chr03	49821187	general	5.57	6.33
Tuber flesh colour	chr03_49821187	chr03	49821187	diplo-additive	5.57	6.31	-0.4466
Tuber flesh colour	chr03_49821187	chr03	49821187	1-dom-ref	5.31	5.75	-0.478678
Tuber flesh colour	solcap_snp_c2_1813	chr03	50149902	additive	5.57	7.08	-0.270314
Tuber flesh colour	solcap_snp_c2_1813	chr03	50149902	general	5.57	5.61
Tuber flesh colour	solcap_snp_c2_1724	chr03	50270735	1-dom-ref	5.31	15.03	-0.845996	9.23	-0.628495
Tuber flesh colour	solcap_snp_c2_1724	chr03	50270735	diplo-additive	5.57	14.52	-0.826671	8.64	-0.605152
Tuber flesh colour	solcap_snp_c2_1724	chr03	50270735	diplo-general	5.57	14.07		8.55
Tuber flesh colour	solcap_snp_c2_1724	chr03	50270735	general	5.57	13		7.43
Tuber flesh colour	solcap_snp_c2_1724	chr03	50270735	additive	5.57	10.86	-0.435123
Tuber flesh colour	chr03_50343327	chr03	50343327	1-dom-alt	5.55	11.55	0.702858	7.05	0.50727
Tuber flesh colour	chr03_50343327	chr03	50343327	diplo-additive	5.57	11.2	0.689633	6.61	0.489533
Tuber flesh colour	chr03_50343327	chr03	50343327	diplo-general	5.57	10.64		6.43
Tuber flesh colour	chr03_50343327	chr03	50343327	general	5.57	10.32		5.92
Tuber flesh colour	chr03_50343327	chr03	50343327	additive	5.57	9.68	0.430772
Tuber flesh colour	chr03_50407288	chr03	50407288	1-dom-alt	5.55	6.78	0.544259
Tuber flesh colour	chr03_50407288	chr03	50407288	diplo-additive	5.57	6.42	0.522288
Tuber flesh colour	chr03_50407288	chr03	50407288	diplo-general	5.57	6.1
Tuber flesh colour	chr03_50407288	chr03	50407288	additive	5.57	5.68	0.30911
Tuber flesh colour	solcap_snp_c1_398	chr03	50462478	2-dom-alt	5.55	5.63	0.426248
Tuber flesh colour	chr03_50472590	chr03	50472590	2-dom-ref	5.45	6.76	-0.505926	6.52	-0.447604
Tuber flesh colour	chr03_50474154	chr03	50474154	1-dom-ref	5.31	11.68	-0.666877	8.39	-0.518318
Tuber flesh colour	chr03_50474154	chr03	50474154	diplo-general	5.57	11.39		8.58
Tuber flesh colour	chr03_50474154	chr03	50474154	diplo-additive	5.57	10.51	-0.616389	7.22	-0.467052
Tuber flesh colour	chr03_50474154	chr03	50474154	general	5.57	9.96		7.71
Tuber flesh colour	chr03_50474154	chr03	50474154	additive	5.57	6.95	-0.295943
Tuber flesh colour	chr03_50849971	chr03	50849971	1-dom-ref	5.31	6.44	-0.493685
Tuber flesh colour	chr03_50849971	chr03	50849971	diplo-general	5.57	6.37
Tuber flesh colour	chr03_51227027	chr03	51227027	additive	5.57	5.95	-0.260818
Tuber flesh colour	chr03_51511216	chr03	51511216	additive	5.57	7.29	-0.326632
Tuber flesh colour	chr03_51511216	chr03	51511216	general	5.57	5.83
Tuber flesh colour	chr05_10586111	chr05	10586111	diplo-general	5.57			6.49
Tuber flesh colour	chr05_10586111	chr05	10586111	1-dom-alt	5.55			6.09	-2.09752
Tuber flesh colour	chr05_10586111	chr05	10586111	general	5.57			5.63
Tuber flesh colour	chr07_53228342	chr07	53228342	2-dom-alt	5.55	7.23	3.35203	7.99	3.30173
Tuber flesh colour	chr07_53228342	chr07	53228342	general	5.57	6.71		7.35
Tuber flesh colour	chr07_55218233	chr07	55218233	1-dom-alt	5.55	5.95	-2.07093	6.2	-1.97918
Tuber flesh colour	chr08_4816673	chr08	4816673	2-dom-alt	5.55			5.79	1.82578
Tuber flesh colour	chr10_1154771	chr10	1154771	2-dom-alt	5.55	7.18	-3.34517	8.08	-3.33184
Tuber flesh colour	chr10_1154771	chr10	1154771	general	5.57	6		6.95
Tuber flesh colour	chr10_53541706	chr10	53541706	1-dom-alt	5.55			5.81	-2.03735
Tuber flesh colour	chr11_44481634	chr11	44481634	general	5.57			5.94
Tuber flesh colour	chr11_44481634	chr11	44481634	2-dom-ref	5.45			5.93	1.79071
Tuber flesh colour	chr11_44481634	chr11	44481634	additive	5.57			5.69	0.530254
Height breadth ratio	chr03_47183592	chr03	47183592	general	5.57	5.79		5.83
Height breadth ratio	solcap_snp_c2_50302	chr05	4944682	additive	5.57	6.57	0.0308168	6.47	0.0309115
Height breadth ratio	solcap_snp_c2_50302	chr05	4944682	general	5.57	5.62
Height breadth ratio	chr10_4673749	chr10	4673749	1-dom-alt	5.55	5.73	0.099571	5.83	0.101315
Height breadth ratio	chr10_4673749	chr10	4673749	additive	5.57	5.73	0.099571	5.83	0.101315
Height breadth ratio	chr10_4673749	chr10	4673749	diplo-additive	5.57	5.73	0.099571	5.83	0.101315
Height breadth ratio	chr10_4673749	chr10	4673749	diplo-general	5.57	5.73		5.83
Height breadth ratio	chr10_4673749	chr10	4673749	general	5.57	5.73		5.83
Height breadth ratio	chr12_4567466	chr12	4567466	general	5.57	5.8
Tuber shape	solcap_snp_c2_45602	chr10	48971809	additive	5.57	5.78	-0.29705	5.74	-0.297096
Tuber shape	solcap_snp_c1_13524	chr10	48973021	additive	5.57	5.78	-0.29705	5.74	-0.297096
Tuber shape	solcap_snp_c1_13531	chr10	49044169	additive	5.57	9.49	-0.347333	9.43	-0.350724
Tuber shape	solcap_snp_c1_13531	chr10	49044169	general	5.57	7.62		7.56
Tuber shape	solcap_snp_c1_13531	chr10	49044169	diplo-additive	5.57	6.36	-0.560807	6.35	-0.564401
Tuber shape	solcap_snp_c1_13531	chr10	49044169	2-dom-alt	5.55	6	-0.475403	5.86	-0.474766
Tuber shape	solcap_snp_c1_13531	chr10	49044169	diplo-general	5.57	5.72		5.7
Tuber shape	solcap_snp_c2_45611	chr10	49098105	additive	5.57	10.62	0.426307	10.52	0.426728
Tuber shape	solcap_snp_c2_45611	chr10	49098105	general	5.57	8.64		8.54
Tuber shape	solcap_snp_c2_45611	chr10	49098105	diplo-additive	5.57	7.18	0.563498	7.09	0.563299
Tuber shape	solcap_snp_c2_45611	chr10	49098105	1-dom-ref	5.31	6.97	0.559642	6.88	0.559038
Tuber shape	solcap_snp_c2_45611	chr10	49098105	diplo-general	5.57	6.34		6.25
Tuber shape	solcap_snp_c2_45611	chr10	49098105	2-dom-ref	5.45	5.76	0.548085	5.72	0.548251
Tuber shape	chr10_49104863	chr10	49104863	additive	5.57	5.81	-0.29916	5.73	-0.300608
Tuber shape	solcap_snp_c2_45606	chr10	49113461	additive	5.57	11.36	0.411325	11.24	0.411598
Tuber shape	solcap_snp_c2_45606	chr10	49113461	general	5.57	9.24		9.12
Tuber shape	solcap_snp_c2_45606	chr10	49113461	diplo-additive	5.57	7.67	0.564838	7.58	0.564088
Tuber shape	solcap_snp_c2_45606	chr10	49113461	1-dom-ref	5.31	7.47	0.561775	7.37	0.560755
Tuber shape	solcap_snp_c2_45606	chr10	49113461	diplo-general	5.57	6.82		6.73
Tuber shape	solcap_snp_c2_45606	chr10	49113461	2-dom-ref	5.45	6.09	0.528584	6.04	0.528784
Tuber shape	chr10_49217026	chr10	49217026	additive	5.57	7.36	-0.327789	7.32	-0.32802
Tuber shape	chr10_49217026	chr10	49217026	general	5.57	6.23		6.13
Tuber shape	chr10_49217026	chr10	49217026	1-dom-alt	5.55	6.18	-0.493898	6.1	-0.492809
Tuber shape	chr10_49217026	chr10	49217026	diplo-additive	5.57	5.86	-0.473064	5.81	-0.472954
Tuber shape	chr10_49271921	chr10	49271921	additive	5.57	8.37	-0.413989	8.26	-0.41377
Tuber shape	chr10_49271921	chr10	49271921	general	5.57	6.97		6.88
Tuber shape	chr10_49271921	chr10	49271921	1-dom-alt	5.55	6.41	-0.494881	6.34	-0.494237
Tuber shape	chr10_49271921	chr10	49271921	diplo-additive	5.57	6.41	-0.494881	6.34	-0.494237
Tuber shape	chr10_49271921	chr10	49271921	diplo-general	5.57	6.41		6.34
Tuber shape	solcap_snp_c2_25510	chr10	49532389	additive	5.57	13.94	-0.434339	13.79	-0.434008
Tuber shape	solcap_snp_c2_25510	chr10	49532389	general	5.57	12.25		12.1
Tuber shape	solcap_snp_c2_25510	chr10	49532389	2-dom-alt	5.55	8.56	-0.590274	8.47	-0.588978
Tuber shape	solcap_snp_c2_25510	chr10	49532389	1-dom-alt	5.55	8.04	-0.599783	7.95	-0.598863
Tuber shape	solcap_snp_c2_25510	chr10	49532389	diplo-additive	5.57	8.04	-0.599783	7.95	-0.598863
Tuber shape	solcap_snp_c2_25510	chr10	49532389	diplo-general	5.57	8.04		7.95
Tuber shape	chr10_49557827	chr10	49557827	additive	5.57	7.76	-0.490571	7.67	-0.489728
Tuber shape	chr10_49557827	chr10	49557827	1-dom-alt	5.55	7.07	-0.492992	6.98	-0.491394
Tuber shape	chr10_49557827	chr10	49557827	diplo-additive	5.57	7.07	-0.492992	6.98	-0.491394
Tuber shape	chr10_49557827	chr10	49557827	diplo-general	5.57	7.07		6.98
Tuber shape	chr10_49557827	chr10	49557827	general	5.57	6.93		6.85
Tuber shape	chr10_49557861	chr10	49557861	additive	5.57	7.63	-0.479497	7.56	-0.479143
Tuber shape	chr10_49557861	chr10	49557861	1-dom-alt	5.55	6.95	-0.480966	6.87	-0.479913
Tuber shape	chr10_49557861	chr10	49557861	diplo-additive	5.57	6.95	-0.480966	6.87	-0.479913
Tuber shape	chr10_49557861	chr10	49557861	diplo-general	5.57	6.95		6.87
Tuber shape	chr10_49557861	chr10	49557861	general	5.57	6.81		6.76
Tuber shape	solcap_snp_c2_25485	chr10	49589876	additive	5.57	19.59	-0.533232	19.43	-0.533211
Tuber shape	solcap_snp_c2_25485	chr10	49589876	general	5.57	18		17.83
Tuber shape	solcap_snp_c2_25485	chr10	49589876	1-dom-alt	5.55	13.52	-0.793793	13.37	-0.793141
Tuber shape	solcap_snp_c2_25485	chr10	49589876	diplo-additive	5.57	13.52	-0.793793	13.37	-0.793141
Tuber shape	solcap_snp_c2_25485	chr10	49589876	diplo-general	5.57	13.52		13.37
Tuber shape	solcap_snp_c2_25485	chr10	49589876	2-dom-alt	5.55	10.87	-0.669734	10.82	-0.670302
Tuber shape	solcap_snp_c1_16351	chr10	49613716	additive	5.57	14.35	-0.476066	14.22	-0.476517
Tuber shape	solcap_snp_c1_16351	chr10	49613716	general	5.57	13.16		13.03
Tuber shape	solcap_snp_c1_16351	chr10	49613716	1-dom-alt	5.55	11.24	-0.70566	11.09	-0.704579
Tuber shape	solcap_snp_c1_16351	chr10	49613716	diplo-additive	5.57	11.24	-0.70566	11.09	-0.704579
Tuber shape	solcap_snp_c1_16351	chr10	49613716	diplo-general	5.57	11.24		11.09
Tuber shape	solcap_snp_c1_16351	chr10	49613716	2-dom-alt	5.55	6.45	-0.536466	6.42	-0.537167
Tuber shape	chr10_49614137	chr10	49614137	additive	5.57	6.39	-0.529826	6.33	-0.529466
Tuber shape	chr10_49614137	chr10	49614137	general	5.57	5.67		5.6
Tuber shape	chr10_49623329	chr10	49623329	additive	5.57	9.67	-0.401333	9.64	-0.402704
Tuber shape	chr10_49623329	chr10	49623329	general	5.57	8.63		8.57
Tuber shape	chr10_49623329	chr10	49623329	1-dom-alt	5.55	8.58	-0.579494	8.47	-0.578511
Tuber shape	chr10_49623329	chr10	49623329	diplo-additive	5.57	8.58	-0.579494	8.47	-0.578511
Tuber shape	chr10_49623329	chr10	49623329	diplo-general	5.57	8.58		8.47
Tuber shape	chr10_49623340	chr10	49623340	additive	5.57	9.98	0.405543	9.96	0.407155
Tuber shape	chr10_49623340	chr10	49623340	general	5.57	8.65		8.6
Tuber shape	chr10_49623340	chr10	49623340	1-dom-ref	5.31	8.04	0.567212	7.94	0.566184
Tuber shape	chr10_49623340	chr10	49623340	diplo-additive	5.57	8.04	0.567212	7.94	0.566184
Tuber shape	chr10_49623340	chr10	49623340	diplo-general	5.57	8.04		7.94
Tuber shape	chr10_49659801	chr10	49659801	1-dom-alt	5.55	8.75	-0.590151	8.65	-0.589322
Tuber shape	chr10_49659801	chr10	49659801	diplo-additive	5.57	8.75	-0.590151	8.65	-0.589322
Tuber shape	chr10_49659801	chr10	49659801	diplo-general	5.57	8.75		8.65
Tuber shape	chr10_49659801	chr10	49659801	additive	5.57	8.62	-0.382765	8.55	-0.383083
Tuber shape	chr10_49659801	chr10	49659801	general	5.57	8		7.92
Tuber shape	solcap_snp_c2_25471	chr10	49660365	additive	5.57	19.53	-0.556465	19.45	-0.558038
Tuber shape	solcap_snp_c2_25471	chr10	49660365	general	5.57	18		17.9
Tuber shape	solcap_snp_c2_25471	chr10	49660365	1-dom-alt	5.55	13.98	-0.818568	13.84	-0.818479
Tuber shape	solcap_snp_c2_25471	chr10	49660365	diplo-additive	5.57	13.98	-0.818568	13.84	-0.818479
Tuber shape	solcap_snp_c2_25471	chr10	49660365	diplo-general	5.57	13.98		13.84
Tuber shape	solcap_snp_c2_25471	chr10	49660365	2-dom-alt	5.55	10.26	-0.66284	10.26	-0.665696
Tuber shape	solcap_snp_c2_25469	chr10	49660614	additive	5.57	11.28	0.445876	11.19	0.446225
Tuber shape	solcap_snp_c2_25469	chr10	49660614	general	5.57	9.79		9.69
Tuber shape	solcap_snp_c2_25469	chr10	49660614	1-dom-ref	5.31	9.09	0.606425	8.98	0.605528
Tuber shape	solcap_snp_c2_25469	chr10	49660614	diplo-additive	5.57	9.09	0.606425	8.98	0.605528
Tuber shape	solcap_snp_c2_25469	chr10	49660614	diplo-general	5.57	9.09		8.98
Tuber shape	solcap_snp_c2_25469	chr10	49660614	2-dom-ref	5.45	5.49	0.516307	5.47	0.517095
Tuber shape	solcap_snp_c1_8021	chr10	49714522	additive	5.57	11.87	0.451169	11.76	0.45089
Tuber shape	solcap_snp_c1_8021	chr10	49714522	general	5.57	10.37		10.23
Tuber shape	solcap_snp_c1_8021	chr10	49714522	1-dom-ref	5.31	9.12	0.605845	9	0.604396
Tuber shape	solcap_snp_c1_8021	chr10	49714522	diplo-additive	5.57	9.12	0.605845	9	0.604396
Tuber shape	solcap_snp_c1_8021	chr10	49714522	diplo-general	5.57	9.12		9
Tuber shape	solcap_snp_c1_8021	chr10	49714522	2-dom-ref	5.45	6.06	0.535732	6.04	0.536933
Tuber shape	solcap_snp_c1_8020	chr10	49714620	additive	5.57	15.64	-0.508353	15.53	-0.509424
Tuber shape	solcap_snp_c1_8020	chr10	49714620	general	5.57	14.29		14.17
Tuber shape	solcap_snp_c1_8020	chr10	49714620	1-dom-alt	5.55	11.67	-0.724968	11.52	-0.724028
Tuber shape	solcap_snp_c1_8020	chr10	49714620	diplo-additive	5.57	11.67	-0.724968	11.52	-0.724028
Tuber shape	solcap_snp_c1_8020	chr10	49714620	diplo-general	5.57	11.67		11.52
Tuber shape	solcap_snp_c1_8020	chr10	49714620	2-dom-alt	5.55	7.35	-0.56924	7.34	-0.571431
Tuber shape	solcap_snp_c1_8019	chr10	49714737	additive	5.57	19	-0.546169	18.88	-0.546973
Tuber shape	solcap_snp_c1_8019	chr10	49714737	general	5.57	17.15		17.03
Tuber shape	solcap_snp_c1_8019	chr10	49714737	1-dom-alt	5.55	12.44	-0.753329	12.3	-0.752386
Tuber shape	solcap_snp_c1_8019	chr10	49714737	diplo-additive	5.57	12.44	-0.753329	12.3	-0.752386
Tuber shape	solcap_snp_c1_8019	chr10	49714737	diplo-general	5.57	12.44		12.3
Tuber shape	solcap_snp_c1_8019	chr10	49714737	2-dom-alt	5.55	11.09	-0.686967	11.08	-0.689225
Tuber shape	solcap_snp_c2_25535	chr10	49986727	additive	5.57	16.02	-0.619514	15.93	-0.620264
Tuber shape	solcap_snp_c2_25535	chr10	49986727	general	5.57	14.66		14.55
Tuber shape	solcap_snp_c2_25535	chr10	49986727	1-dom-alt	5.55	13.22	-0.798341	13.06	-0.79774
Tuber shape	solcap_snp_c2_25535	chr10	49986727	diplo-additive	5.57	13.22	-0.798341	13.06	-0.79774
Tuber shape	solcap_snp_c2_25535	chr10	49986727	diplo-general	5.57	13.22		13.06
Tuber shape	solcap_snp_c2_25535	chr10	49986727	2-dom-alt	5.55	6.03	-0.626361	6.1	-0.633148
Tuber shape	solcap_snp_c2_56343	chr10	50035016	additive	5.57	14.93	-0.46671	14.96	-0.469774
Tuber shape	solcap_snp_c2_56343	chr10	50035016	general	5.57	13.86		13.78
Tuber shape	solcap_snp_c2_56343	chr10	50035016	1-dom-alt	5.55	10.97	-0.76459	10.79	-0.761614
Tuber shape	solcap_snp_c2_56343	chr10	50035016	diplo-additive	5.57	10.25	-0.729575	10.11	-0.727382
Tuber shape	solcap_snp_c2_56343	chr10	50035016	diplo-general	5.57	10.23		10.03
Tuber shape	solcap_snp_c2_56343	chr10	50035016	2-dom-alt	5.55	8.53	-0.578441	8.6	-0.583759
Tuber shape	solcap_snp_c2_56344	chr10	50035074	additive	5.57	9.18	-0.412306	9.06	-0.411356
Tuber shape	solcap_snp_c2_56344	chr10	50035074	1-dom-alt	5.55	9	-0.59656	8.89	-0.5953
Tuber shape	solcap_snp_c2_56344	chr10	50035074	diplo-additive	5.57	9	-0.59656	8.89	-0.5953
Tuber shape	solcap_snp_c2_56344	chr10	50035074	diplo-general	5.57	9		8.89
Tuber shape	solcap_snp_c2_56344	chr10	50035074	general	5.57	8.94		8.81
Tuber shape	solcap_snp_c2_55948	chr10	50058479	additive	5.57	10.52	-0.424932	10.44	-0.424874
Tuber shape	solcap_snp_c2_55948	chr10	50058479	general	5.57	9.17		9.07
Tuber shape	solcap_snp_c2_55948	chr10	50058479	1-dom-alt	5.55	8.94	-0.596067	8.83	-0.594651
Tuber shape	solcap_snp_c2_55948	chr10	50058479	diplo-additive	5.57	8.94	-0.596067	8.83	-0.594651
Tuber shape	solcap_snp_c2_55948	chr10	50058479	diplo-general	5.57	8.94		8.83
Tuber shape	solcap_snp_c2_57640	chr10	50246740	general	5.57	17.38		17.31
Tuber shape	solcap_snp_c2_57640	chr10	50246740	additive	5.57	14.26	-0.428101	14.22	-0.429045
Tuber shape	solcap_snp_c2_57640	chr10	50246740	diplo-general	5.57	11.94		11.82
Tuber shape	solcap_snp_c2_57640	chr10	50246740	1-dom-alt	5.55	10.98	-0.712192	10.86	-0.7113
Tuber shape	solcap_snp_c2_57640	chr10	50246740	2-dom-alt	5.55	9.67	-0.613668	9.67	-0.61614
Tuber shape	solcap_snp_c2_57640	chr10	50246740	diplo-additive	5.57	9.32	-0.639877	9.21	-0.638778
Tuber shape	solcap_snp_c2_57641	chr10	50246851	additive	5.57	15.7	-0.383688	15.59	-0.384125
Tuber shape	solcap_snp_c2_57641	chr10	50246851	general	5.57	14.46		14.4
Tuber shape	solcap_snp_c2_57641	chr10	50246851	1-dom-alt	5.55	12.11	-0.768401	11.98	-0.7673
Tuber shape	solcap_snp_c2_57641	chr10	50246851	diplo-additive	5.57	12.11	-0.768401	11.98	-0.7673
Tuber shape	solcap_snp_c2_57641	chr10	50246851	diplo-general	5.57	12.11		11.98
Tuber shape	solcap_snp_c2_57641	chr10	50246851	2-dom-alt	5.55	10.82	-0.714139	10.66	-0.711934
Tuber shape	solcap_snp_c2_57641	chr10	50246851	2-dom-ref	5.45	7.07	-0.654416	7.14	-0.661596
Tuber shape	chr10_50383811	chr10	50383811	1-dom-alt	5.55	10.3	-0.643197	10.13	-0.640937
Tuber shape	chr10_50383811	chr10	50383811	diplo-additive	5.57	10.3	-0.643197	10.13	-0.640937
Tuber shape	chr10_50383811	chr10	50383811	diplo-general	5.57	10.3		10.13
Tuber shape	chr10_50383811	chr10	50383811	additive	5.57	9.82	-0.494806	9.67	-0.492933
Tuber shape	chr10_50383811	chr10	50383811	general	5.57	9.8		9.63
Tuber shape	chr10_50383861	chr10	50383861	additive	5.57	20.52	0.54485	20.4	0.545395
Tuber shape	chr10_50383861	chr10	50383861	general	5.57	18.32		18.19
Tuber shape	chr10_50383861	chr10	50383861	1-dom-ref	5.31	13.67	0.779495	13.48	0.77776
Tuber shape	chr10_50383861	chr10	50383861	diplo-additive	5.57	13.55	0.767506	13.37	0.765683
Tuber shape	chr10_50383861	chr10	50383861	2-dom-ref	5.45	12.73	0.723696	12.68	0.724891
Tuber shape	chr10_50383861	chr10	50383861	diplo-general	5.57	12.69		12.5
Tuber shape	chr10_50430076	chr10	50430076	additive	5.57	7.54	0.460581	7.59	0.464465
Tuber shape	chr10_50430076	chr10	50430076	1-dom-ref	5.31	7.41	0.707313	7.45	0.712461
Tuber shape	chr10_50430076	chr10	50430076	diplo-additive	5.57	7.07	0.663974	7.11	0.669523
Tuber shape	chr10_50430076	chr10	50430076	general	5.57	6.73		6.72
Tuber shape	chr10_50430076	chr10	50430076	diplo-general	5.57	6.59		6.62
Tuber shape	chr10_50430076	chr10	50430076	2-dom-ref	5.45	5.66	1.04805	5.65	1.05112
Tuber shape	solcap_snp_c1_11535	chr10	50580495	additive	5.57	8.89	0.397224	8.77	0.39602
Tuber shape	solcap_snp_c1_11535	chr10	50580495	general	5.57	8.45		8.3
Tuber shape	solcap_snp_c1_11535	chr10	50580495	1-dom-ref	5.31	8.24	0.565877	8.07	0.562642
Tuber shape	solcap_snp_c1_11535	chr10	50580495	diplo-additive	5.57	8.24	0.565877	8.07	0.562642
Tuber shape	solcap_snp_c1_11535	chr10	50580495	diplo-general	5.57	8.24		8.07
Tuber shape	solcap_snp_c2_38917	chr10	50611760	1-dom-ref	5.31	8.34	0.570437	8.16	0.567016
Tuber shape	solcap_snp_c2_38917	chr10	50611760	diplo-additive	5.57	8.28	0.560924	8.1	0.557549
Tuber shape	solcap_snp_c2_38917	chr10	50611760	additive	5.57	7.82	0.369234	7.69	0.367584
Tuber shape	solcap_snp_c2_38917	chr10	50611760	diplo-general	5.57	7.47		7.3
Tuber shape	solcap_snp_c2_38917	chr10	50611760	general	5.57	7.32		7.15
Tuber shape	solcap_snp_c2_53064	chr10	50731809	additive	5.57	7.43	-0.402705	7.33	-0.40182
Tuber shape	solcap_snp_c2_53064	chr10	50731809	diplo-additive	5.57	6.54	-0.474408	6.45	-0.473391
Tuber shape	solcap_snp_c2_53064	chr10	50731809	diplo-general	5.57	6.25		6.13
Tuber shape	solcap_snp_c2_53064	chr10	50731809	general	5.57	6.17		6.07
Tuber shape	solcap_snp_c2_53064	chr10	50731809	1-dom-alt	5.55	6.06	-0.46237	5.97	-0.461555
Tuber shape	solcap_snp_c2_54862	chr10	51010634	diplo-additive	5.57	6.82	0.507764	6.72	0.50683
Tuber shape	solcap_snp_c2_54862	chr10	51010634	additive	5.57	6.6	0.302837	6.61	0.304717
Tuber shape	solcap_snp_c2_54862	chr10	51010634	diplo-general	5.57	6.35		6.26
Tuber shape	solcap_snp_c2_54862	chr10	51010634	1-dom-ref	5.31	6.03	0.486556	5.94	0.485594
Tuber shape	solcap_snp_c2_54862	chr10	51010634	general	5.57	5.68		5.63
Tuber shape	solcap_snp_c1_15590	chr10	51147612	additive	5.57	6.06	0.283011	6.03	0.283692
Tubers per stem	solcap_snp_c2_54598	chr05	13391108	2-dom-alt	5.55	6.04	-0.736601	6.07	-0.744284
Tubers per stem	chr06_51374524	chr06	51374524	2-dom-ref	5.45	6.62	0.641001	6.52	0.641694
Tubers per stem	chr06_51374524	chr06	51374524	general	5.57	6.27		6.15
Tubers per stem	chr06_56546361	chr06	56546361	additive	5.57	5.72	0.19919
Total tubers per plant	chr01_66016265	chr01	66016265	additive	5.57	5.64	22.2847	5.58	22.3706
Total tubers per plant	chr04_63755427	chr04	63755427	general	5.57	6.12		6.04
Total tubers per plant	chr04_63755427	chr04	63755427	additive	5.57	5.71	21.5202	5.64	21.6515
Total tubers per plant	chr04_63755427	chr04	63755427	2-dom-alt	5.55	5.57	63.3591
Total tubers per plant	chr09_50878917	chr09	50878917	1-dom-alt	5.55	5.91	43.0255	5.74	42.7584
Tuber uniformity	solcap_snp_c2_25510	chr10	49532389	2-dom-ref	5.45	5.77	0.545973	5.7	0.546891
Tuber sprouting	chr01_6237003	chr01	6237003	general	5.57	5.73		6.3
Tuber sprouting	chr01_15064177	chr01	15064177	diplo-general	5.57	6.47		6.97
Tuber sprouting	chr01_15064177	chr01	15064177	general	5.57	6.47		6.97
Tuber sprouting	solcap_snp_c2_35518	chr01	62156035	general	5.57	5.8		6.21
Tuber sprouting	chr01_63714469	chr01	63714469	general	5.57	6.67		7.15
Tuber sprouting	chr01_65999314	chr01	65999314	diplo-additive	5.57	5.64	5.66919
Tuber sprouting	solcap_snp_c2_16348	chr02	13859826	general	5.57	5.8		6.11
Tuber sprouting	chr02_28050563	chr02	28050563	general	5.57			5.69
Tuber sprouting	solcap_snp_c2_51115	chr02	28245319	general	5.57			5.72
Tuber sprouting	chr03_34558316	chr03	34558316	general	5.57	5.86		6.1
Tuber sprouting	solcap_snp_c2_48371	chr03	38808607	general	5.57	5.9		6.12
Tuber sprouting	solcap_snp_c1_7112	chr03	53165918	general	5.57	5.63		5.79
Tuber sprouting	chr04_61731724	chr04	61731724	general	5.57	6.24		6.52
Tuber sprouting	solcap_snp_c2_50532	chr05	32496724	general	5.57	5.92		6.32
Tuber sprouting	solcap_snp_c2_57242	chr05	36587438	general	5.57	5.82		6.15
Tuber sprouting	chr05_46517291	chr05	46517291	general	5.57	5.82		6.04
Tuber sprouting	chr05_52063877	chr05	52063877	2-dom-alt	5.55	7.1	52.6042	7.39	54.0319
Tuber sprouting	chr05_52063877	chr05	52063877	general	5.57	6.42		6.68
Tuber sprouting	chr05_52063882	chr05	52063882	2-dom-alt	5.55	7.1	52.6042	7.39	54.0319
Tuber sprouting	chr05_52063882	chr05	52063882	general	5.57	6.42		6.68
Tuber sprouting	chr05_52237505	chr05	52237505	2-dom-alt	5.55	7.1	52.6042	7.39	54.0319
Tuber sprouting	chr05_52237505	chr05	52237505	general	5.57	6.31		6.58
Tuber sprouting	chr05_52237512	chr05	52237512	2-dom-alt	5.55	7.1	52.6042	7.39	54.0319
Tuber sprouting	chr05_52237512	chr05	52237512	general	5.57	6.32		6.59
Tuber sprouting	chr05_53337312	chr05	53337312	2-dom-alt	5.55	7.1	52.6042	7.39	54.0319
Tuber sprouting	chr05_53337312	chr05	53337312	general	5.57	6.26		6.54
Tuber sprouting	chr05_53363272	chr05	53363272	2-dom-alt	5.55	7.1	52.6042	7.39	54.0319
Tuber sprouting	chr05_53363272	chr05	53363272	general	5.57	6.28		6.58
Tuber sprouting	solcap_snp_c2_27564	chr06	3758998	general	5.57	5.62		5.98
Tuber sprouting	chr06_59041055	chr06	59041055	general	5.57	6.21		6.31
Tuber sprouting	chr07_332930	chr07	332930	2-dom-alt	5.55	6.92	52.3201	7.22	53.7086
Tuber sprouting	chr07_332930	chr07	332930	general	5.57	6.09		6.38
Tuber sprouting	solcap_snp_c2_6601	chr07	10075616	general	5.57			5.72
Tuber sprouting	solcap_snp_c2_56547	chr07	17169117	general	5.57	5.85		6.21
Tuber sprouting	solcap_snp_c2_34561	chr07	21038902	general	5.57	5.66		6.02
Tuber sprouting	solcap_snp_c1_16450	chr07	25252634	general	5.57	5.62		5.89
Tuber sprouting	solcap_snp_c2_31366	chr07	30807906	general	5.57	5.62		5.89
Tuber sprouting	solcap_snp_c2_2856	chr07	31775765	general	5.57	5.62		5.89
Tuber sprouting	solcap_snp_c2_2858	chr07	31775933	general	5.57	5.62		5.89
Tuber sprouting	solcap_snp_c1_512	chr07	37517120	general	5.57	5.66		6.02
Tuber sprouting	solcap_snp_c2_1991	chr07	38518648	general	5.57			5.75
Tuber sprouting	solcap_snp_c2_1993	chr07	38542005	general	5.57	5.75		6.05
Tuber sprouting	chr07_44828209	chr07	44828209	2-dom-alt	5.55	5.99	26.0581	6.11	26.373
Tuber sprouting	chr07_44828209	chr07	44828209	general	5.57			5.64
Tuber sprouting	chr07_45262541	chr07	45262541	general	5.57	6.04		6.08
Tuber sprouting	solcap_snp_c2_38764	chr07	49065413	general	5.57	5.69		5.84
Tuber sprouting	solcap_snp_c2_28171	chr07	52491515	general	5.57	5.65		5.74
Tuber sprouting	chr09_10090278	chr09	10090278	general	5.57	5.77		5.74
Tuber sprouting	chr11_644550	chr11	644550	additive	5.57	5.79	7.69452
Tuber sprouting	chr11_1115236	chr11	1115236	1-dom-alt	5.55	6.73	10.4482	6.18	10.06
Tuber sprouting	chr11_1115236	chr11	1115236	diplo-general	5.57	5.96
Tuber sprouting	chr11_2824581	chr11	2824581	2-dom-alt	5.55	7.1	53.3887	7.43	54.7648
Tuber sprouting	chr11_2824581	chr11	2824581	general	5.57	6.73		6.98
Tuber sprouting	chr11_2824606	chr11	2824606	2-dom-alt	5.55	7.1	53.3887	7.43	54.7648
Tuber sprouting	chr11_2824606	chr11	2824606	general	5.57	6.56		6.81
Tuber sprouting	chr11_10344556	chr11	10344556	2-dom-ref	5.45	7.1	53.3887	7.43	54.7648
Tuber sprouting	chr11_10344556	chr11	10344556	general	5.57	6.82		7.25
Tuber sprouting	chr11_45525259	chr11	45525259	1-dom-alt	5.55	6.49	7.40426	6.39	7.34117
Tuber sprouting	chr11_45525259	chr11	45525259	diplo-additive	5.57	6.49	7.40426	6.39	7.34117
Tuber sprouting	chr11_45525259	chr11	45525259	diplo-general	5.57	6.49		6.39
Tuber sprouting	chr11_45525259	chr11	45525259	general	5.57	5.73		5.62
Tuber sprouting	solcap_snp_c2_34194	chr11	46392768	general	5.57	5.85		6.1
Tuber sprouting	chr12_56280690	chr12	56280690	general	5.57	5.83		6.06
Tuber yield	chr01_48616298	chr01	48616298	2-dom-ref	5.45			5.51	-3.62161
Tuber yield	chr01_78786092	chr01	78786092	1-dom-ref	5.31	5.37	-16.4571	5.46	-16.4919
Tuber yield	chr01_78786162	chr01	78786162	1-dom-ref	5.31	5.37	-16.4571	5.46	-16.4919
Tuber yield	chr01_78786162	chr01	78786162	2-dom-ref	5.45			5.46	-16.4919
Tuber yield	chr01_78916748	chr01	78916748	2-dom-ref	5.45			5.46	-16.4919
Tuber yield	chr01_79065553	chr01	79065553	2-dom-ref	5.45			5.46	-16.4919
Tuber yield	chr01_79065626	chr01	79065626	1-dom-ref	5.31	5.37	-16.4571	5.46	-16.4919
Tuber yield	chr01_79136206	chr01	79136206	2-dom-ref	5.45			5.46	-16.4919
Tuber yield	solcap_snp_c2_50485	chr01	79377635	2-dom-ref	5.45			5.46	-16.4919
Tuber yield	chr01_79461249	chr01	79461249	1-dom-ref	5.31	5.37	-16.4571	5.46	-16.4919
Tuber yield	chr01_79578419	chr01	79578419	1-dom-ref	5.31	5.37	-16.4571	5.46	-16.4919
Tuber yield	chr01_80416741	chr01	80416741	2-dom-ref	5.45			5.46	-16.4919
Tuber yield	chr01_80521013	chr01	80521013	1-dom-ref	5.31	5.37	-16.4571	5.46	-16.4919
Tuber yield	chr02_25482863	chr02	25482863	2-dom-ref	5.45			5.48	-5.07682
Tuber yield	chr03_35821952	chr03	35821952	additive	5.57	5.92	2.59634	6.64	2.8013
Tuber yield	chr03_35821952	chr03	35821952	1-dom-alt	5.55			6.05	3.31089
Tuber yield	chr03_35821952	chr03	35821952	diplo-additive	5.57			6.05	3.31089
Tuber yield	chr03_35821952	chr03	35821952	diplo-general	5.57			6.05
Tuber yield	chr03_35821952	chr03	35821952	general	5.57			5.82
Tuber yield	chr03_46407327	chr03	46407327	1-dom-ref	5.31			5.44	-11.1714
Tuber yield	chr04_9446052	chr04	9446052	2-dom-ref	5.45	5.64	2.26914
Tuber yield	chr06_56005795	chr06	56005795	diplo-additive	5.57	6.65	2.81977	6.37	2.74628
Tuber yield	chr06_56005795	chr06	56005795	diplo-general	5.57	5.83
Tuber yield	chr08_57420725	chr08	57420725	general	5.57	6.37		6.25
Tuber yield	chr12_16077270	chr12	16077270	2-dom-alt	5.55	6.84	-12.8188	7	-12.904
Tuber yield	chr12_16077270	chr12	16077270	general	5.57	6.16		6.26
